# Supplementary material for: Maternal High-Protein and Low-Protein Diets Perturb Hypothalamus and Liver Transcriptome and Metabolic Homeostasis in Adult Mouse Offspring
Source: Front Genet. 2018 Dec 11;9:642. doi: 10.3389/fgene.2018.00642 (PMC6297185; doi:10.3389/fgene.2018.00642)
Supplement: Supplementary file 1 [file Table_1.XLSX]

## Sheet: Table S1
Supplemental Table S1. Represented Pathways in the hypothalamus among LP/HC signatures.
ModuleSize	System	Gene.Category	ModuleOverlap	GeneSetCount	PopulationOverlap	Population	pvalue_corrected	Fisher_pvalue	Probe.Set	Gene.Symbol
704	KEGG Pathways	Oxidative phosphorylation	12	436	117	17157	0.0215	4.3e-05	Atp5k;Atp6v1e1;Ndufa10;Atp6v0d1;Cox5b;Ndufa7;Ndufs1;Ndufs2;Cox11;Atp5g1;Ndufa11;Cox10	ATP5K;ATP6V1E1;NDUFA10;ATP6V0D1;COX5B;NDUFA7;NDUFS1;NDUFS2;COX11;ATP5G1;NDUFA11;COX10
704	GO Biological Process	intracellular protein transport	31	436	564	17157	0.2218	5e-05	Arntl;Gtf2h4;Ramp1;Rangap1;Vps4a;Dab2;Fndc5;Rph3a;AI848100;Cftr;Syngr1;Map1lc3b;Gtrgeo22;Ap3b2;Rab1b;Vps24;Mtx1;Sfrs1;Wipi2;Btrc;Ap1m1;Kpna4;Sec61a1;Vps13b;Stx11;Prlr;Prkcz;Snx16;Rnf17;Erbb2ip;Gsk3b	ARNTL;GTF2H4;RAMP1;RANGAP1;VPS4A;DAB2;FNDC5;RPH3A;AI848100;CFTR;SYNGR1;MAP1LC3B;GTRGEO22;AP3B2;RAB1B;VPS24;MTX1;SFRS1;WIPI2;BTRC;AP1M1;KPNA4;SEC61A1;VPS13B;STX11;PRLR;PRKCZ;SNX16;RNF17;ERBB2IP;GSK3B
704	GO Biological Process	cellular localization	41	436	853	17157	0.31052	7e-05	Arntl;Gtf2h4;Zdhhc17;Kif3b;Oxa1l;Ramp1;Rangap1;Vps4a;Dab2;Fndc5;Rph3a;Trappc2;AI848100;Cftr;Syngr1;Map1lc3b;Ntn1;Gtrgeo22;Ap3b2;Rab1b;Vps24;Kif9;Mtx1;Sfrs1;Wipi2;Btrc;Ap1m1;Kpna4;Sec61a1;Vps13b;Stx11;Vps41;Prlr;Prkcz;Snx16;Rnf17;Dctn1;Tubb5;Kif1c;Erbb2ip;Gsk3b	ARNTL;GTF2H4;ZDHHC17;KIF3B;OXA1L;RAMP1;RANGAP1;VPS4A;DAB2;FNDC5;RPH3A;TRAPPC2;AI848100;CFTR;SYNGR1;MAP1LC3B;NTN1;GTRGEO22;AP3B2;RAB1B;VPS24;KIF9;MTX1;SFRS1;WIPI2;BTRC;AP1M1;KPNA4;SEC61A1;VPS13B;STX11;VPS41;PRLR;PRKCZ;SNX16;RNF17;DCTN1;TUBB5;KIF1C;ERBB2IP;GSK3B
704	GO Biological Process	RNA processing	26	436	443	17157	0.314956	7.1e-05	Snrpn;Clns1a;Ptbp1;Rangap1;Rbm19;Mphosph10;Wars;Rbm12;Mtdh;Uhmk1;Rbm4;Mki67ip;Cstf1;Pus1;Fusip1;Ptbp2;Sfrs1;Prpf4b;Pop4;Sfrs2;Exosc2;1110032A13Rik;Bxdc5;Sfpq;2510048L02Rik;Sf4	SNRPN;CLNS1A;PTBP1;RANGAP1;RBM19;MPHOSPH10;WARS;RBM12;MTDH;UHMK1;RBM4;MKI67IP;CSTF1;PUS1;FUSIP1;PTBP2;SFRS1;PRPF4B;POP4;SFRS2;EXOSC2;1110032A13RIK;BXDC5;SFPQ;2510048L02RIK;SF4
704	GO Biological Process	protein transport	35	436	685	17157	0.323828	7.3e-05	Arntl;Gtf2h4;Ramp1;Rangap1;Vps4a;Dab2;Fndc5;Rph3a;Rab12;AI848100;Cftr;Rabep1;Syngr1;Map1lc3b;Gtrgeo22;Ap3b2;Rab1b;Vps24;Kif9;Mtx1;Sfrs1;Wipi2;Btrc;Ap1m1;Kpna4;Sec61a1;Vps13b;Stx11;Prlr;Prkcz;Snx16;Rnf17;Ndufa11;Erbb2ip;Gsk3b	ARNTL;GTF2H4;RAMP1;RANGAP1;VPS4A;DAB2;FNDC5;RPH3A;RAB12;AI848100;CFTR;RABEP1;SYNGR1;MAP1LC3B;GTRGEO22;AP3B2;RAB1B;VPS24;KIF9;MTX1;SFRS1;WIPI2;BTRC;AP1M1;KPNA4;SEC61A1;VPS13B;STX11;PRLR;PRKCZ;SNX16;RNF17;NDUFA11;ERBB2IP;GSK3B
704	GO Biological Process	mRNA splice site selection	5	436	19	17157	0.39924	9e-05	Ptbp1;Fusip1;Ptbp2;Sfrs1;Sfrs2	PTBP1;FUSIP1;PTBP2;SFRS1;SFRS2
704	GO Biological Process	establishment of cellular localization	40	436	847	17157	0.53232	0.00012	Arntl;Gtf2h4;Zdhhc17;Kif3b;Ramp1;Rangap1;Vps4a;Dab2;Fndc5;Rph3a;Trappc2;AI848100;Cftr;Syngr1;Map1lc3b;Ntn1;Gtrgeo22;Ap3b2;Rab1b;Vps24;Kif9;Mtx1;Sfrs1;Wipi2;Btrc;Ap1m1;Kpna4;Sec61a1;Vps13b;Stx11;Vps41;Prlr;Prkcz;Snx16;Rnf17;Dctn1;Tubb5;Kif1c;Erbb2ip;Gsk3b	ARNTL;GTF2H4;ZDHHC17;KIF3B;RAMP1;RANGAP1;VPS4A;DAB2;FNDC5;RPH3A;TRAPPC2;AI848100;CFTR;SYNGR1;MAP1LC3B;NTN1;GTRGEO22;AP3B2;RAB1B;VPS24;KIF9;MTX1;SFRS1;WIPI2;BTRC;AP1M1;KPNA4;SEC61A1;VPS13B;STX11;VPS41;PRLR;PRKCZ;SNX16;RNF17;DCTN1;TUBB5;KIF1C;ERBB2IP;GSK3B
704	GO Biological Process	oxidative phosphorylation	8	436	60	17157	0.57668	0.00013	Atp5k;Txn2;Atp6v1e1;Atp6v0d1;Ndufa7;Ndufs1;Ndufs2;Atp5g1	ATP5K;TXN2;ATP6V1E1;ATP6V0D1;NDUFA7;NDUFS1;NDUFS2;ATP5G1
704	GO Biological Process	spliceosome assembly	6	436	32	17157	0.62104	0.00014	Clns1a;Ptbp1;Fusip1;Ptbp2;Sfrs1;Sfrs2	CLNS1A;PTBP1;FUSIP1;PTBP2;SFRS1;SFRS2
704	GO Biological Process	phosphorylation	40	436	865	17157	0.84284	0.00019	Itk;Taf1;Crebbp;Ibtk;Atp5k;Txn2;Braf;Atp6v1e1;Fyn;Ndufa10;Uhmk1;Atp6v0d1;Dmpk;Pfkl;Sphk2;Mpp6;Mdm2;Pdk1;Crhr1;Prpf4b;Ndufa7;Ndufs1;Pi4k2a;Eif2ak4;Ndufs2;Rock1;Lif;BC033915;Mast1;Prlr;Prkcz;Csnk1g2;Atp5g1;Pfkfb2;Bckdk;Chuk;Cdc2l5;Irak3;Mknk2;Gsk3b	ITK;TAF1;CREBBP;IBTK;ATP5K;TXN2;BRAF;ATP6V1E1;FYN;NDUFA10;UHMK1;ATP6V0D1;DMPK;PFKL;SPHK2;MPP6;MDM2;PDK1;CRHR1;PRPF4B;NDUFA7;NDUFS1;PI4K2A;EIF2AK4;NDUFS2;ROCK1;LIF;BC033915;MAST1;PRLR;PRKCZ;CSNK1G2;ATP5G1;PFKFB2;BCKDK;CHUK;CDC2L5;IRAK3;MKNK2;GSK3B
704	GO Biological Process	intracellular transport	39	436	835	17157	0.84284	0.00019	Arntl;Gtf2h4;Zdhhc17;Kif3b;Ramp1;Rangap1;Vps4a;Dab2;Fndc5;Rph3a;Trappc2;AI848100;Cftr;Syngr1;Map1lc3b;Gtrgeo22;Ap3b2;Rab1b;Vps24;Kif9;Mtx1;Sfrs1;Wipi2;Btrc;Ap1m1;Kpna4;Sec61a1;Vps13b;Stx11;Vps41;Prlr;Prkcz;Snx16;Rnf17;Dctn1;Tubb5;Kif1c;Erbb2ip;Gsk3b	ARNTL;GTF2H4;ZDHHC17;KIF3B;RAMP1;RANGAP1;VPS4A;DAB2;FNDC5;RPH3A;TRAPPC2;AI848100;CFTR;SYNGR1;MAP1LC3B;GTRGEO22;AP3B2;RAB1B;VPS24;KIF9;MTX1;SFRS1;WIPI2;BTRC;AP1M1;KPNA4;SEC61A1;VPS13B;STX11;VPS41;PRLR;PRKCZ;SNX16;RNF17;DCTN1;TUBB5;KIF1C;ERBB2IP;GSK3B
704	GO Biological Process	establishment of protein localization	37	436	780	17157	0.8872	0.0002	Arntl;Gtf2h4;Oxa1l;Ramp1;Rangap1;Vps4a;Dab2;Fndc5;Rph3a;Rab12;AI848100;Cftr;Rabep1;Syngr1;Map1lc3b;Gtrgeo22;Uhmk1;Ap3b2;Rab1b;Vps24;Kif9;Mtx1;Sfrs1;Wipi2;Btrc;Ap1m1;Kpna4;Sec61a1;Vps13b;Stx11;Prlr;Prkcz;Snx16;Rnf17;Ndufa11;Erbb2ip;Gsk3b	ARNTL;GTF2H4;OXA1L;RAMP1;RANGAP1;VPS4A;DAB2;FNDC5;RPH3A;RAB12;AI848100;CFTR;RABEP1;SYNGR1;MAP1LC3B;GTRGEO22;UHMK1;AP3B2;RAB1B;VPS24;KIF9;MTX1;SFRS1;WIPI2;BTRC;AP1M1;KPNA4;SEC61A1;VPS13B;STX11;PRLR;PRKCZ;SNX16;RNF17;NDUFA11;ERBB2IP;GSK3B
704	GO Biological Process	protein localization	39	436	843	17157	1	0.00023	Arntl;Gtf2h4;Oxa1l;Ramp1;Rangap1;Vps4a;Dab2;Fndc5;Rph3a;Rab12;AI848100;Cftr;Rabep1;Syngr1;Map1lc3b;Gtrgeo22;Uhmk1;Ap3b2;Rab1b;Vps24;Kif9;Mtx1;Sfrs1;Wipi2;Btrc;Ap1m1;Kpna4;Pi4k2a;Sec61a1;Vps13b;Stx11;Prlr;Prkcz;Rdx;Snx16;Rnf17;Ndufa11;Erbb2ip;Gsk3b	ARNTL;GTF2H4;OXA1L;RAMP1;RANGAP1;VPS4A;DAB2;FNDC5;RPH3A;RAB12;AI848100;CFTR;RABEP1;SYNGR1;MAP1LC3B;GTRGEO22;UHMK1;AP3B2;RAB1B;VPS24;KIF9;MTX1;SFRS1;WIPI2;BTRC;AP1M1;KPNA4;PI4K2A;SEC61A1;VPS13B;STX11;PRLR;PRKCZ;RDX;SNX16;RNF17;NDUFA11;ERBB2IP;GSK3B
704	GO Biological Process	RNA metabolism	30	436	589	17157	1	0.00025	Snrpn;Clns1a;Cnot6;Ptbp1;Rangap1;Rbm19;Mphosph10;Wars;Rbm12;Mtdh;Uhmk1;Rbm4;Mki67ip;Cstf1;Pus1;Fusip1;Sars;Ptbp2;Sfrs1;Prpf4b;Pop4;Sfrs2;Eif2ak4;Exosc2;Dut;1110032A13Rik;Bxdc5;Sfpq;2510048L02Rik;Sf4	SNRPN;CLNS1A;CNOT6;PTBP1;RANGAP1;RBM19;MPHOSPH10;WARS;RBM12;MTDH;UHMK1;RBM4;MKI67IP;CSTF1;PUS1;FUSIP1;SARS;PTBP2;SFRS1;PRPF4B;POP4;SFRS2;EIF2AK4;EXOSC2;DUT;1110032A13RIK;BXDC5;SFPQ;2510048L02RIK;SF4
704	GO Biological Process	protein targeting	21	436	364	17157	1	0.00044	Arntl;Gtf2h4;Rangap1;Vps4a;Fndc5;AI848100;Cftr;Syngr1;Mtx1;Sfrs1;Wipi2;Btrc;Ap1m1;Kpna4;Sec61a1;Vps13b;Prlr;Prkcz;Rnf17;Erbb2ip;Gsk3b	ARNTL;GTF2H4;RANGAP1;VPS4A;FNDC5;AI848100;CFTR;SYNGR1;MTX1;SFRS1;WIPI2;BTRC;AP1M1;KPNA4;SEC61A1;VPS13B;PRLR;PRKCZ;RNF17;ERBB2IP;GSK3B
704	GO Biological Process	RNA splicing, via transesterification reactions with bulged adenosine as nucleophile	13	436	173	17157	1	0.00049	Clns1a;Ptbp1;Rbm19;Rbm12;Rbm4;Mki67ip;Fusip1;Ptbp2;Sfrs1;Prpf4b;Sfrs2;Sfpq;Sf4	CLNS1A;PTBP1;RBM19;RBM12;RBM4;MKI67IP;FUSIP1;PTBP2;SFRS1;PRPF4B;SFRS2;SFPQ;SF4
704	GO Biological Process	nuclear mRNA splicing, via spliceosome	13	436	173	17157	1	0.00049	Clns1a;Ptbp1;Rbm19;Rbm12;Rbm4;Mki67ip;Fusip1;Ptbp2;Sfrs1;Prpf4b;Sfrs2;Sfpq;Sf4	CLNS1A;PTBP1;RBM19;RBM12;RBM4;MKI67IP;FUSIP1;PTBP2;SFRS1;PRPF4B;SFRS2;SFPQ;SF4
704	GO Biological Process	RNA splicing, via transesterification reactions	13	436	173	17157	1	0.00049	Clns1a;Ptbp1;Rbm19;Rbm12;Rbm4;Mki67ip;Fusip1;Ptbp2;Sfrs1;Prpf4b;Sfrs2;Sfpq;Sf4	CLNS1A;PTBP1;RBM19;RBM12;RBM4;MKI67IP;FUSIP1;PTBP2;SFRS1;PRPF4B;SFRS2;SFPQ;SF4
704	GO Biological Process	phosphorus metabolism	46	436	1091	17157	1	0.00051	Itk;Taf1;Crebbp;Ibtk;Ptp4a2;Atp5k;Txn2;Braf;Atp6v1e1;Fyn;Ppp1r11;Ndufa10;Uhmk1;Atp6v0d1;Dmpk;Pfkl;Sphk2;Mpp6;Mdm2;Pdk1;Crhr1;Prpf4b;Ndufa7;Ndufs1;Pi4k2a;Eif2ak4;Phactr4;Ndufs2;Rock1;Lif;BC033915;Mast1;Prlr;Prkcz;Csnk1g2;Atp5g1;Set;Pfkfb2;Bckdk;Chuk;Cdc2l5;Irak3;Eya1;Dusp9;Mknk2;Gsk3b	ITK;TAF1;CREBBP;IBTK;PTP4A2;ATP5K;TXN2;BRAF;ATP6V1E1;FYN;PPP1R11;NDUFA10;UHMK1;ATP6V0D1;DMPK;PFKL;SPHK2;MPP6;MDM2;PDK1;CRHR1;PRPF4B;NDUFA7;NDUFS1;PI4K2A;EIF2AK4;PHACTR4;NDUFS2;ROCK1;LIF;BC033915;MAST1;PRLR;PRKCZ;CSNK1G2;ATP5G1;SET;PFKFB2;BCKDK;CHUK;CDC2L5;IRAK3;EYA1;DUSP9;MKNK2;GSK3B
704	GO Biological Process	phosphate metabolism	46	436	1091	17157	1	0.00051	Itk;Taf1;Crebbp;Ibtk;Ptp4a2;Atp5k;Txn2;Braf;Atp6v1e1;Fyn;Ppp1r11;Ndufa10;Uhmk1;Atp6v0d1;Dmpk;Pfkl;Sphk2;Mpp6;Mdm2;Pdk1;Crhr1;Prpf4b;Ndufa7;Ndufs1;Pi4k2a;Eif2ak4;Phactr4;Ndufs2;Rock1;Lif;BC033915;Mast1;Prlr;Prkcz;Csnk1g2;Atp5g1;Set;Pfkfb2;Bckdk;Chuk;Cdc2l5;Irak3;Eya1;Dusp9;Mknk2;Gsk3b	ITK;TAF1;CREBBP;IBTK;PTP4A2;ATP5K;TXN2;BRAF;ATP6V1E1;FYN;PPP1R11;NDUFA10;UHMK1;ATP6V0D1;DMPK;PFKL;SPHK2;MPP6;MDM2;PDK1;CRHR1;PRPF4B;NDUFA7;NDUFS1;PI4K2A;EIF2AK4;PHACTR4;NDUFS2;ROCK1;LIF;BC033915;MAST1;PRLR;PRKCZ;CSNK1G2;ATP5G1;SET;PFKFB2;BCKDK;CHUK;CDC2L5;IRAK3;EYA1;DUSP9;MKNK2;GSK3B
704	KEGG Pathways	Hedgehog signaling pathway	7	436	56	17157	0.26	0.00052	Wnt8b;Dhh;Zic2;Btrc;Csnk1g2;Bmp7;Gsk3b	WNT8B;DHH;ZIC2;BTRC;CSNK1G2;BMP7;GSK3B
704	GO Biological Process	rRNA processing	7	436	59	17157	1	0.00071	Mphosph10;Mtdh;Pop4;Exosc2;1110032A13Rik;Bxdc5;2510048L02Rik	MPHOSPH10;MTDH;POP4;EXOSC2;1110032A13RIK;BXDC5;2510048L02RIK
704	GO Biological Process	rRNA metabolism	7	436	61	17157	1	0.00087	Mphosph10;Mtdh;Pop4;Exosc2;1110032A13Rik;Bxdc5;2510048L02Rik	MPHOSPH10;MTDH;POP4;EXOSC2;1110032A13RIK;BXDC5;2510048L02RIK
704	GO Biological Process	mRNA processing	16	436	257	17157	1	0.00092	Snrpn;Clns1a;Ptbp1;Rbm19;Rbm12;Rbm4;Mki67ip;Cstf1;Fusip1;Ptbp2;Sfrs1;Prpf4b;Sfrs2;Exosc2;Sfpq;Sf4	SNRPN;CLNS1A;PTBP1;RBM19;RBM12;RBM4;MKI67IP;CSTF1;FUSIP1;PTBP2;SFRS1;PRPF4B;SFRS2;EXOSC2;SFPQ;SF4
704	GO Biological Process	programmed cell death	50	436	1279	17157	1	0.0015	Thbs1;Cflar;Dnase2a;Itk;Eda2r;Crebbp;Msh2;Unc5cl;Txn2;Braf;Prdx5;Tes;Rabep1;Gfra1;Ntn1;Faah;Sdc1;Thbs2;Parp1;Sphk2;Mdm2;Gcg;Col18a1;Apbb2;Gnpnat1;Igfbp5;Ndufs1;Sfrp5;Bnip2;Cd1d1;Rock1;Lif;E2f3;Moap1;Pcmt1;Endog;Rdx;Tnfaip8l1;Set;Tcf7;Zc3hc1;Sfpq;Bclaf1;Chuk;Rnf17;Irak3;Eya1;Dctn1;Bmp7;Gsk3b	THBS1;CFLAR;DNASE2A;ITK;EDA2R;CREBBP;MSH2;UNC5CL;TXN2;BRAF;PRDX5;TES;RABEP1;GFRA1;NTN1;FAAH;SDC1;THBS2;PARP1;SPHK2;MDM2;GCG;COL18A1;APBB2;GNPNAT1;IGFBP5;NDUFS1;SFRP5;BNIP2;CD1D1;ROCK1;LIF;E2F3;MOAP1;PCMT1;ENDOG;RDX;TNFAIP8L1;SET;TCF7;ZC3HC1;SFPQ;BCLAF1;CHUK;RNF17;IRAK3;EYA1;DCTN1;BMP7;GSK3B
704	KEGG Pathways	ECM-receptor interaction	8	436	86	17157	0.75	0.0015	Itgb1;Thbs1;Fndc5;Itga9;Sdc1;Thbs2;Col3a1;Lamc3	ITGB1;THBS1;FNDC5;ITGA9;SDC1;THBS2;COL3A1;LAMC3
704	GO Biological Process	embryonic development	45	436	1120	17157	1	0.0016	Thbs1;Nr2f2;Clns1a;Prrx1;Twsg1;Rangap1;Tcl1;Dab2;Zic2;Txn2;Braf;Foxp4;Mtr;Gpr126;Mmp24;Hoxa11;Thbs2;Phc1;Parp1;Tpm3;Mdm2;Col18a1;Pkd2;Mtx1;Mllt3;Ctf1;Bicc1;F5;Ndufs2;E2f3;Poll;Fkbp8;Aldh1a3;Prlr;Gata5;Hnf4a;Chuk;Gfm1;T;Eya1;Uba52;Ypel1;Bmp7;Dusp9;Gsk3b	THBS1;NR2F2;CLNS1A;PRRX1;TWSG1;RANGAP1;TCL1;DAB2;ZIC2;TXN2;BRAF;FOXP4;MTR;GPR126;MMP24;HOXA11;THBS2;PHC1;PARP1;TPM3;MDM2;COL18A1;PKD2;MTX1;MLLT3;CTF1;BICC1;F5;NDUFS2;E2F3;POLL;FKBP8;ALDH1A3;PRLR;GATA5;HNF4A;CHUK;GFM1;T;EYA1;UBA52;YPEL1;BMP7;DUSP9;GSK3B
704	GO Biological Process	regulation of development	21	436	403	17157	1	0.0016	Ntng2;Itgb1;Rasgrf1;Twsg1;Braf;Elavl3;Zic1;Ntn1;Cpeb3;Plxna3;Plxna4;Crhr1;Ctf1;Amigo1;Cd1d1;Six1;Prlr;Irak3;Eya1;Bmp7;Gsk3b	NTNG2;ITGB1;RASGRF1;TWSG1;BRAF;ELAVL3;ZIC1;NTN1;CPEB3;PLXNA3;PLXNA4;CRHR1;CTF1;AMIGO1;CD1D1;SIX1;PRLR;IRAK3;EYA1;BMP7;GSK3B
704	GO Biological Process	apoptosis	49	436	1262	17157	1	0.002	Thbs1;Cflar;Dnase2a;Itk;Crebbp;Msh2;Unc5cl;Txn2;Braf;Prdx5;Tes;Rabep1;Gfra1;Ntn1;Faah;Sdc1;Thbs2;Parp1;Sphk2;Mdm2;Gcg;Col18a1;Apbb2;Gnpnat1;Igfbp5;Ndufs1;Sfrp5;Bnip2;Cd1d1;Rock1;Lif;E2f3;Moap1;Pcmt1;Endog;Rdx;Tnfaip8l1;Set;Tcf7;Zc3hc1;Sfpq;Bclaf1;Chuk;Rnf17;Irak3;Eya1;Dctn1;Bmp7;Gsk3b	THBS1;CFLAR;DNASE2A;ITK;CREBBP;MSH2;UNC5CL;TXN2;BRAF;PRDX5;TES;RABEP1;GFRA1;NTN1;FAAH;SDC1;THBS2;PARP1;SPHK2;MDM2;GCG;COL18A1;APBB2;GNPNAT1;IGFBP5;NDUFS1;SFRP5;BNIP2;CD1D1;ROCK1;LIF;E2F3;MOAP1;PCMT1;ENDOG;RDX;TNFAIP8L1;SET;TCF7;ZC3HC1;SFPQ;BCLAF1;CHUK;RNF17;IRAK3;EYA1;DCTN1;BMP7;GSK3B
704	GO Biological Process	drug metabolism	5	436	36	17157	1	0.002	Cftr;Sphk2;Dut;Hnf4a;Tpmt	CFTR;SPHK2;DUT;HNF4A;TPMT
704	GO Biological Process	RNA splicing	15	436	255	17157	1	0.0023	Snrpn;Clns1a;Ptbp1;Rbm19;Rbm12;Uhmk1;Rbm4;Mki67ip;Fusip1;Ptbp2;Sfrs1;Prpf4b;Sfrs2;Sfpq;Sf4	SNRPN;CLNS1A;PTBP1;RBM19;RBM12;UHMK1;RBM4;MKI67IP;FUSIP1;PTBP2;SFRS1;PRPF4B;SFRS2;SFPQ;SF4
704	GO Biological Process	DNA catabolism	4	436	23	17157	1	0.0025	Dnase2a;Eme1;Apbb2;Endog	DNASE2A;EME1;APBB2;ENDOG
704	GO Biological Process	regulation of neurogenesis	9	436	117	17157	1	0.003	Ntng2;Rasgrf1;Zic1;Ntn1;Cpeb3;Plxna3;Plxna4;Crhr1;Amigo1	NTNG2;RASGRF1;ZIC1;NTN1;CPEB3;PLXNA3;PLXNA4;CRHR1;AMIGO1
704	GO Biological Process	long-chain fatty acid transport	3	436	12	17157	1	0.003	Faah;Slc27a4;Got2	FAAH;SLC27A4;GOT2
704	GO Biological Process	mRNA metabolism	16	436	290	17157	1	0.0032	Snrpn;Clns1a;Ptbp1;Rbm19;Rbm12;Rbm4;Mki67ip;Cstf1;Fusip1;Ptbp2;Sfrs1;Prpf4b;Sfrs2;Exosc2;Sfpq;Sf4	SNRPN;CLNS1A;PTBP1;RBM19;RBM12;RBM4;MKI67IP;CSTF1;FUSIP1;PTBP2;SFRS1;PRPF4B;SFRS2;EXOSC2;SFPQ;SF4
704	GO Biological Process	Wnt receptor signaling pathway	10	436	142	17157	1	0.0034	Apcdd1;Wnt8b;Sdc1;Btrc;Fzd3;Tax1bp3;Sfrp5;Tcf7;T;Gsk3b	APCDD1;WNT8B;SDC1;BTRC;FZD3;TAX1BP3;SFRP5;TCF7;T;GSK3B
704	KEGG Pathways	Wnt signaling pathway	10	436	145	17157	1	0.004	Wnt8b;Nfat5;Crebbp;Btrc;Fzd3;Sfrp5;Ruvbl1;Rock1;Tcf7;Gsk3b	WNT8B;NFAT5;CREBBP;BTRC;FZD3;SFRP5;RUVBL1;ROCK1;TCF7;GSK3B
