# Supplementary material for: Maternal High-Protein and Low-Protein Diets Perturb Hypothalamus and Liver Transcriptome and Metabolic Homeostasis in Adult Mouse Offspring
Source: Front Genet. 2018 Dec 11;9:642. doi: 10.3389/fgene.2018.00642 (PMC6297185; doi:10.3389/fgene.2018.00642)
Supplement: Supplementary file 2 [file Table_2.XLSX]

## Sheet: Table S2
Supplemental Table S2. Represented Pathways in the hypothalamus among HP/LC signatures.
ModuleSize	System	Gene.Category	ModuleOverlap	GeneSetCount	PopulationOverlap	Population	pvalue_corrected	Fisher_pvalue	Probe.Set	Gene.Symbol
1265	GO Biological Process	phosphorus metabolism	97	818	1091	17157	6.55e-06	1.5e-09	Cerk;Papss2;Ppp2r1b;Eif2ak2;Pik3c3;Stk3;Prkcd;Nagk;Pctk1;Epha7;Mast1;Ndufa10;Anp32e;Cit;Ndufv1;Grm1;Atp5k;Atp5c1;Raf1;Ptpn4;Srpk1;Prkcz;Set;Stk32c;Nudt11;Slc17a7;Rapgef3;Ak3l1;Ptp4a2;Prkce;Dgkz;Dusp3;Ephb6;Prkg2;Bmpr1a;Zap70;Atp6v1e1;Ibtk;Trim24;Pctk2;Tgfbr1;Egfr;Ikbkb;Ssh2;Ikbkg;Prpf4b;X99384;Pkmyt1;Lmo7;Pi4k2a;Amhr2;Txn2;Ptk6;Tbrg4;Ppp2cb;Phactr4;Ephb3;Taf1;Mapk8;Mapk11;Mast2;Phka2;Il6st;Nt5c3l…	CERK;PAPSS2;PPP2R1B;EIF2AK2;PIK3C3;STK3;PRKCD;NAGK;PCTK1;EPHA7;MAST1;NDUFA10;ANP32E;CIT;NDUFV1;GRM1;ATP5K;ATP5C1;RAF1;PTPN4;SRPK1;PRKCZ;SET;STK32C;NUDT11;SLC17A7;RAPGEF3;AK3L1;PTP4A2;PRKCE;DGKZ;DUSP3;EPHB6;PRKG2;BMPR1A;ZAP70;ATP6V1E1;IBTK;TRIM24;PCTK2;TGFBR1;EGFR;IKBKB;SSH2;IKBKG;PRPF4B;X99384;PKMYT1;LMO7;PI4K2A;AMHR2;TXN2;PTK6;TBRG4;PPP2CB;PHACTR4;EPHB3;TAF1;MAPK8;MAPK11;MAST2;PHKA2;IL6ST;NT5C3L…
1265	GO Biological Process	phosphate metabolism	97	818	1091	17157	6.55e-06	1.5e-09	Cerk;Papss2;Ppp2r1b;Eif2ak2;Pik3c3;Stk3;Prkcd;Nagk;Pctk1;Epha7;Mast1;Ndufa10;Anp32e;Cit;Ndufv1;Grm1;Atp5k;Atp5c1;Raf1;Ptpn4;Srpk1;Prkcz;Set;Stk32c;Nudt11;Slc17a7;Rapgef3;Ak3l1;Ptp4a2;Prkce;Dgkz;Dusp3;Ephb6;Prkg2;Bmpr1a;Zap70;Atp6v1e1;Ibtk;Trim24;Pctk2;Tgfbr1;Egfr;Ikbkb;Ssh2;Ikbkg;Prpf4b;X99384;Pkmyt1;Lmo7;Pi4k2a;Amhr2;Txn2;Ptk6;Tbrg4;Ppp2cb;Phactr4;Ephb3;Taf1;Mapk8;Mapk11;Mast2;Phka2;Il6st;Nt5c3l…	CERK;PAPSS2;PPP2R1B;EIF2AK2;PIK3C3;STK3;PRKCD;NAGK;PCTK1;EPHA7;MAST1;NDUFA10;ANP32E;CIT;NDUFV1;GRM1;ATP5K;ATP5C1;RAF1;PTPN4;SRPK1;PRKCZ;SET;STK32C;NUDT11;SLC17A7;RAPGEF3;AK3L1;PTP4A2;PRKCE;DGKZ;DUSP3;EPHB6;PRKG2;BMPR1A;ZAP70;ATP6V1E1;IBTK;TRIM24;PCTK2;TGFBR1;EGFR;IKBKB;SSH2;IKBKG;PRPF4B;X99384;PKMYT1;LMO7;PI4K2A;AMHR2;TXN2;PTK6;TBRG4;PPP2CB;PHACTR4;EPHB3;TAF1;MAPK8;MAPK11;MAST2;PHKA2;IL6ST;NT5C3L…
1265	GO Biological Process	phosphorylation	77	818	865	17157	0.000349	8e-08	Cerk;Papss2;Eif2ak2;Pik3c3;Stk3;Prkcd;Nagk;Pctk1;Epha7;Mast1;Ndufa10;Cit;Ndufv1;Grm1;Atp5k;Atp5c1;Raf1;Srpk1;Prkcz;Stk32c;Rapgef3;Ak3l1;Prkce;Dgkz;Ephb6;Prkg2;Bmpr1a;Zap70;Atp6v1e1;Ibtk;Trim24;Pctk2;Tgfbr1;Egfr;Ikbkb;Ikbkg;Prpf4b;Pkmyt1;Lmo7;Pi4k2a;Amhr2;Txn2;Ptk6;Tbrg4;Ephb3;Taf1;Mapk8;Mapk11;Mast2;Phka2;Il6st;Kitl;Atp5d;Pfkl;Ksr1;Smad5;Il22;Iltifb;Chuk;Prkcc;Cd38;Trib2;Flt3;Mapk7;Adrb1;Wnk2;Prp…	CERK;PAPSS2;EIF2AK2;PIK3C3;STK3;PRKCD;NAGK;PCTK1;EPHA7;MAST1;NDUFA10;CIT;NDUFV1;GRM1;ATP5K;ATP5C1;RAF1;SRPK1;PRKCZ;STK32C;RAPGEF3;AK3L1;PRKCE;DGKZ;EPHB6;PRKG2;BMPR1A;ZAP70;ATP6V1E1;IBTK;TRIM24;PCTK2;TGFBR1;EGFR;IKBKB;IKBKG;PRPF4B;PKMYT1;LMO7;PI4K2A;AMHR2;TXN2;PTK6;TBRG4;EPHB3;TAF1;MAPK8;MAPK11;MAST2;PHKA2;IL6ST;KITL;ATP5D;PFKL;KSR1;SMAD5;IL22;ILTIFB;CHUK;PRKCC;CD38;TRIB2;FLT3;MAPK7;ADRB1;WNK2;PRP…
1265	GO Biological Process	biopolymer modification	136	818	1858	17157	0.000742	1.7e-07	Cerk;B3gat3;Ppp2r1b;Galntl4;Sars;Mmp15;Eif2ak2;Bap1;Fbxl19;Stk3;Atg7;Prkcd;Pigo;Aars;Cox10;Ube2v1;Pias1;Pctk1;Mgat5b;Epha7;Mast1;Lars;Sumf1;Anp32e;Cit;Sumo1;Yars;Raf1;Anapc5;Dus1l;Ptpn4;Srpk1;Prkcz;Set;Stk32c;Galnt9;Brca1;Rapgef3;Nsun2;Ptp4a2;Prkce;Dusp3;Ephb6;Prkg2;Mthfr;Bmpr1a;Fbxl2;Spcs2;Zap70;Opn3;St6galnac4;Egln2;Ibtk;Trim35;Trim24;Parp1;Pctk2;Satb1;Tgfbr1;Egfr;Zdhhc7;Fbxw4;Ftsj1;Ero1l;Trip1…	CERK;B3GAT3;PPP2R1B;GALNTL4;SARS;MMP15;EIF2AK2;BAP1;FBXL19;STK3;ATG7;PRKCD;PIGO;AARS;COX10;UBE2V1;PIAS1;PCTK1;MGAT5B;EPHA7;MAST1;LARS;SUMF1;ANP32E;CIT;SUMO1;YARS;RAF1;ANAPC5;DUS1L;PTPN4;SRPK1;PRKCZ;SET;STK32C;GALNT9;BRCA1;RAPGEF3;NSUN2;PTP4A2;PRKCE;DUSP3;EPHB6;PRKG2;MTHFR;BMPR1A;FBXL2;SPCS2;ZAP70;OPN3;ST6GALNAC4;EGLN2;IBTK;TRIM35;TRIM24;PARP1;PCTK2;SATB1;TGFBR1;EGFR;ZDHHC7;FBXW4;FTSJ1;ERO1L;TRIP1…
1265	GO Biological Process	protein modification	125	818	1708	17157	0.00266	6.1e-07	B3gat3;Ppp2r1b;Galntl4;Mmp15;Eif2ak2;Bap1;Fbxl19;Stk3;Atg7;Prkcd;Pigo;Cox10;Ube2v1;Pias1;Pctk1;Mgat5b;Epha7;Mast1;Lars;Sumf1;Anp32e;Cit;Sumo1;Raf1;Anapc5;Ptpn4;Srpk1;Prkcz;Set;Stk32c;Galnt9;Brca1;Rapgef3;Ptp4a2;Prkce;Dusp3;Ephb6;Prkg2;Bmpr1a;Fbxl2;Spcs2;Zap70;Opn3;St6galnac4;Egln2;Ibtk;Trim35;Trim24;Parp1;Pctk2;Satb1;Tgfbr1;Egfr;Zdhhc7;Fbxw4;Ero1l;Trip12;Ttl;Galnt11;Ikbkb;Galnt6;Ssh2;Ikbkg;Prpf4b…	B3GAT3;PPP2R1B;GALNTL4;MMP15;EIF2AK2;BAP1;FBXL19;STK3;ATG7;PRKCD;PIGO;COX10;UBE2V1;PIAS1;PCTK1;MGAT5B;EPHA7;MAST1;LARS;SUMF1;ANP32E;CIT;SUMO1;RAF1;ANAPC5;PTPN4;SRPK1;PRKCZ;SET;STK32C;GALNT9;BRCA1;RAPGEF3;PTP4A2;PRKCE;DUSP3;EPHB6;PRKG2;BMPR1A;FBXL2;SPCS2;ZAP70;OPN3;ST6GALNAC4;EGLN2;IBTK;TRIM35;TRIM24;PARP1;PCTK2;SATB1;TGFBR1;EGFR;ZDHHC7;FBXW4;ERO1L;TRIP12;TTL;GALNT11;IKBKB;GALNT6;SSH2;IKBKG;PRPF4B…
1265	GO Biological Process	intracellular protein transport	51	818	564	17157	0.038	8.7e-06	Fndc5;Bin1;Rph3a;Ugcg;Vps16;Hgs;Ranbp17;Ipo13;Nrip1;Tdg;Sumo1;Tram1;Kpnb1;Dab1;Prkcz;Slc1a3;Atrnl1;Arl6ip1;Ipo4;Snx16;Bmpr1a;Spcs2;Arf4;Sfrs1;Sytl4;Chm;Ank3;Prima1;Kpna4;Gtf2h4;Rims2;Tln2;Ap2a1;Wdr45;Map1lc3b;Syngr1;Rab9b;Il22;C330016O10Rik;Stx5a;Gtrgeo22;Cacng2;Rab37;Ssr3;Fgf9;Arnt;Ap2b1;Arntl;Gdi2;Vps4a;Xpo7	FNDC5;BIN1;RPH3A;UGCG;VPS16;HGS;RANBP17;IPO13;NRIP1;TDG;SUMO1;TRAM1;KPNB1;DAB1;PRKCZ;SLC1A3;ATRNL1;ARL6IP1;IPO4;SNX16;BMPR1A;SPCS2;ARF4;SFRS1;SYTL4;CHM;ANK3;PRIMA1;KPNA4;GTF2H4;RIMS2;TLN2;AP2A1;WDR45;MAP1LC3B;SYNGR1;RAB9B;IL22;C330016O10RIK;STX5A;GTRGEO22;CACNG2;RAB37;SSR3;FGF9;ARNT;AP2B1;ARNTL;GDI2;VPS4A;XPO7
1265	GO Biological Process	synaptic transmission	47	818	507	17157	0.0437	1e-05	Kcnj9;Adora1;Cplx1;Adcy1;Pdyn;Rph3a;Grin2c;Homer2;Syt9;Grm1;Uts2;Dlgap3;Adcy8;Gpr3;Sv2b;Kif3b;Gabrd;Slc17a7;Rapgef3;Slc1a3;Nrxn1;Prx;Madd;Slc38a1;Grm2;Cck;Gabra4;Prima1;Lin7c;Lynx1;Creb1;Syngr1;Npy1r;Gabrg1;Chrna4;Srr;Prkcc;Adra2b;Cacng2;Grm4;Cplx3;Dlgap1;Aadat;Sh3gl3;Rasgrf1;Kcnq2;Olfr154	KCNJ9;ADORA1;CPLX1;ADCY1;PDYN;RPH3A;GRIN2C;HOMER2;SYT9;GRM1;UTS2;DLGAP3;ADCY8;GPR3;SV2B;KIF3B;GABRD;SLC17A7;RAPGEF3;SLC1A3;NRXN1;PRX;MADD;SLC38A1;GRM2;CCK;GABRA4;PRIMA1;LIN7C;LYNX1;CREB1;SYNGR1;NPY1R;GABRG1;CHRNA4;SRR;PRKCC;ADRA2B;CACNG2;GRM4;CPLX3;DLGAP1;AADAT;SH3GL3;RASGRF1;KCNQ2;OLFR154
1265	GO Biological Process	protein localization	68	818	843	17157	0.0611	1.4e-05	Fndc5;Katnb1;Bin1;Rph3a;Ugcg;Vps16;Hgs;Ranbp17;Ipo13;Nrip1;Tdg;Sumo1;Hcfc1r1;Tram1;Kpnb1;Dab1;Cd2ap;Prkcz;Slc1a3;Atrnl1;Arl6ip1;Arfgap1;Ipo4;Snx16;Bmpr1a;Spcs2;Arf4;Rdx;Sfrs1;Abca1;Sytl4;Vps52;Chm;Ank3;Prima1;Kpna4;Gtf2h4;Rims2;Tln2;Pi4k2a;Ap2a1;Oxa1l;Lin7c;Rab33a;Wdr45;Map1lc3b;Syngr1;Vps54;Rab9b;Il22;C330016O10Rik;Stx5a;Gtrgeo22;Clcn4-2;Cacng2;Fasl;Rab37;Ssr3;Fgf9;Mapk8ip3;Arnt;Tapbp;Ap2b1;Arnt…	FNDC5;KATNB1;BIN1;RPH3A;UGCG;VPS16;HGS;RANBP17;IPO13;NRIP1;TDG;SUMO1;HCFC1R1;TRAM1;KPNB1;DAB1;CD2AP;PRKCZ;SLC1A3;ATRNL1;ARL6IP1;ARFGAP1;IPO4;SNX16;BMPR1A;SPCS2;ARF4;RDX;SFRS1;ABCA1;SYTL4;VPS52;CHM;ANK3;PRIMA1;KPNA4;GTF2H4;RIMS2;TLN2;PI4K2A;AP2A1;OXA1L;LIN7C;RAB33A;WDR45;MAP1LC3B;SYNGR1;VPS54;RAB9B;IL22;C330016O10RIK;STX5A;GTRGEO22;CLCN4-2;CACNG2;FASL;RAB37;SSR3;FGF9;MAPK8IP3;ARNT;TAPBP;AP2B1;ARNT…
1265	GO Biological Process	cell-cell signaling	77	818	993	17157	0.0699	1.6e-05	Kcnj9;Ntng2;Adora1;Gdnf;Cpt1a;Cplx1;Adcy1;Pdyn;Rph3a;Faah;Grin2c;Homer2;Syt9;Grm1;Uts2;Sema7a;Dlgap3;Adcy8;Gpr3;Sv2b;Kif3b;Gabrd;Slc17a7;Rapgef3;Slc1a3;Prkce;Hoxa11;Nrxn1;Prx;Wnt9a;Cacna1g;Madd;Wnt5a;Sema6d;Slc38a1;Nr2f2;Sytl4;Grm2;Cck;Gabra4;Prima1;Rims2;Sstr3;Lin7c;Lynx1;Fgf16;Gpc6;Ephb3;Creb1;Hnf4a;Syngr1;Npy1r;Gabrg1;Chrna4;Pfkl;Calca;Kcnj12;Kif5b;Srr;Il22;Iltifb;Prkcc;Cd38;Adra2b;Cacng2;Fasl…	KCNJ9;NTNG2;ADORA1;GDNF;CPT1A;CPLX1;ADCY1;PDYN;RPH3A;FAAH;GRIN2C;HOMER2;SYT9;GRM1;UTS2;SEMA7A;DLGAP3;ADCY8;GPR3;SV2B;KIF3B;GABRD;SLC17A7;RAPGEF3;SLC1A3;PRKCE;HOXA11;NRXN1;PRX;WNT9A;CACNA1G;MADD;WNT5A;SEMA6D;SLC38A1;NR2F2;SYTL4;GRM2;CCK;GABRA4;PRIMA1;RIMS2;SSTR3;LIN7C;LYNX1;FGF16;GPC6;EPHB3;CREB1;HNF4A;SYNGR1;NPY1R;GABRG1;CHRNA4;PFKL;CALCA;KCNJ12;KIF5B;SRR;IL22;ILTIFB;PRKCC;CD38;ADRA2B;CACNG2;FASL…
1265	GO Biological Process	transmission of nerve impulse	49	818	550	17157	0.083	1.9e-05	Kcnj9;Adora1;Cplx1;Adcy1;Pdyn;Rph3a;Grin2c;Homer2;Syt9;Grm1;Uts2;Dlgap3;Adcy8;Gpr3;Sv2b;Kif3b;Gabrd;Slc17a7;Rapgef3;Slc1a3;Prkce;Nrxn1;Prx;Cacna1g;Madd;Slc38a1;Grm2;Cck;Gabra4;Prima1;Lin7c;Lynx1;Creb1;Syngr1;Npy1r;Gabrg1;Chrna4;Srr;Prkcc;Adra2b;Cacng2;Grm4;Cplx3;Dlgap1;Aadat;Sh3gl3;Rasgrf1;Kcnq2;Olfr154	KCNJ9;ADORA1;CPLX1;ADCY1;PDYN;RPH3A;GRIN2C;HOMER2;SYT9;GRM1;UTS2;DLGAP3;ADCY8;GPR3;SV2B;KIF3B;GABRD;SLC17A7;RAPGEF3;SLC1A3;PRKCE;NRXN1;PRX;CACNA1G;MADD;SLC38A1;GRM2;CCK;GABRA4;PRIMA1;LIN7C;LYNX1;CREB1;SYNGR1;NPY1R;GABRG1;CHRNA4;SRR;PRKCC;ADRA2B;CACNG2;GRM4;CPLX3;DLGAP1;AADAT;SH3GL3;RASGRF1;KCNQ2;OLFR154
1265	KEGG Pathways	MAPK signaling pathway	29	818	269	17157	0.018	3.6e-05	Elk1;Crk;Stk3;Raf1;Cacnb2;Dusp3;Rasgrp1;Cacna1g;Tgfbr1;Egfr;Ikbkb;Ikbkg;Fgf16;Mapk8;Mapk11;Map3k7ip1;Chuk;1500003O03Rik;Prkcc;Dusp7;Cacng2;Fasl;Mapk7;Fgf7;Fgf9;Mapk8ip3;Rasgrf1;Ppp3cc;Prkca	ELK1;CRK;STK3;RAF1;CACNB2;DUSP3;RASGRP1;CACNA1G;TGFBR1;EGFR;IKBKB;IKBKG;FGF16;MAPK8;MAPK11;MAP3K7IP1;CHUK;1500003O03RIK;PRKCC;DUSP7;CACNG2;FASL;MAPK7;FGF7;FGF9;MAPK8IP3;RASGRF1;PPP3CC;PRKCA
1265	GO Biological Process	protein amino acid phosphorylation	53	818	631	17157	0.196	4.5e-05	Eif2ak2;Stk3;Prkcd;Pctk1;Epha7;Mast1;Cit;Raf1;Srpk1;Prkcz;Stk32c;Rapgef3;Prkce;Ephb6;Prkg2;Bmpr1a;Zap70;Ibtk;Pctk2;Tgfbr1;Egfr;Ikbkb;Ikbkg;Prpf4b;Pkmyt1;Amhr2;Ptk6;Tbrg4;Ephb3;Taf1;Mapk8;Mapk11;Mast2;Il6st;Kitl;Ksr1;Smad5;Il22;Iltifb;Chuk;Prkcc;Cd38;Trib2;Flt3;Mapk7;Wnk2;Prkca;Gak;Pik3r4;Cdc42bpb;Pdgfc;Ilk;Nek6	EIF2AK2;STK3;PRKCD;PCTK1;EPHA7;MAST1;CIT;RAF1;SRPK1;PRKCZ;STK32C;RAPGEF3;PRKCE;EPHB6;PRKG2;BMPR1A;ZAP70;IBTK;PCTK2;TGFBR1;EGFR;IKBKB;IKBKG;PRPF4B;PKMYT1;AMHR2;PTK6;TBRG4;EPHB3;TAF1;MAPK8;MAPK11;MAST2;IL6ST;KITL;KSR1;SMAD5;IL22;ILTIFB;CHUK;PRKCC;CD38;TRIB2;FLT3;MAPK7;WNK2;PRKCA;GAK;PIK3R4;CDC42BPB;PDGFC;ILK;NEK6
1265	GO Biological Process	protein transport	56	818	685	17157	0.253	5.8e-05	Fndc5;Bin1;Rph3a;Ugcg;Vps16;Hgs;Ranbp17;Ipo13;Nrip1;Tdg;Sumo1;Tram1;Kpnb1;Dab1;Prkcz;Slc1a3;Atrnl1;Arl6ip1;Arfgap1;Ipo4;Snx16;Bmpr1a;Spcs2;Arf4;Sfrs1;Sytl4;Chm;Ank3;Prima1;Kpna4;Gtf2h4;Rims2;Tln2;Ap2a1;Lin7c;Rab33a;Wdr45;Map1lc3b;Syngr1;Vps54;Rab9b;Il22;C330016O10Rik;Stx5a;Gtrgeo22;Clcn4-2;Cacng2;Rab37;Ssr3;Fgf9;Arnt;Ap2b1;Arntl;Gdi2;Vps4a;Xpo7	FNDC5;BIN1;RPH3A;UGCG;VPS16;HGS;RANBP17;IPO13;NRIP1;TDG;SUMO1;TRAM1;KPNB1;DAB1;PRKCZ;SLC1A3;ATRNL1;ARL6IP1;ARFGAP1;IPO4;SNX16;BMPR1A;SPCS2;ARF4;SFRS1;SYTL4;CHM;ANK3;PRIMA1;KPNA4;GTF2H4;RIMS2;TLN2;AP2A1;LIN7C;RAB33A;WDR45;MAP1LC3B;SYNGR1;VPS54;RAB9B;IL22;C330016O10RIK;STX5A;GTRGEO22;CLCN4-2;CACNG2;RAB37;SSR3;FGF9;ARNT;AP2B1;ARNTL;GDI2;VPS4A;XPO7
1265	GO Biological Process	secretory pathway	33	818	333	17157	0.258	5.9e-05	Adora1;Bin1;Cplx1;Rph3a;Syt9;Tram1;Sv2b;Sort1;Slc17a7;Rapgef3;Exoc6;Arl6ip1;Nrxn1;Madd;Arf4;Tbc1d2;Resp18;Bet1l;Sytl4;Prima1;Rims2;Stxbp5l;Lin7c;Syngr1;Kitl;Npy1r;Rab9b;Stx5a;Grm4;Cplx3;Rab37;Ssr3;Gdi2	ADORA1;BIN1;CPLX1;RPH3A;SYT9;TRAM1;SV2B;SORT1;SLC17A7;RAPGEF3;EXOC6;ARL6IP1;NRXN1;MADD;ARF4;TBC1D2;RESP18;BET1L;SYTL4;PRIMA1;RIMS2;STXBP5L;LIN7C;SYNGR1;KITL;NPY1R;RAB9B;STX5A;GRM4;CPLX3;RAB37;SSR3;GDI2
1265	GO Biological Process	cellular localization	66	818	853	17157	0.301	6.9e-05	Fndc5;Bin1;Rph3a;Ugcg;Vps16;Hgs;Ranbp17;Ipo13;Nrip1;Tdg;Sumo1;Tram1;Kpnb1;Dab1;Vps41;Prkcz;Kif3b;Mcoln1;Slc1a3;Atrnl1;Arl6ip1;Ipo4;Snx16;Bmpr1a;Spcs2;Arf4;Bet1l;Sfrs1;Sytl4;Chm;Pard6a;Ank3;Prima1;Kpna4;Gtf2h4;Rims2;Tln2;Ap2a1;Oxa1l;Ift20;Wdr45;Dync1li1;Map1lc3b;Syngr1;Tubb5;Vps54;Rab9b;Kif5b;Il22;C330016O10Rik;Stx5a;Gtrgeo22;Nphp3;Ucp2;Clcn4-2;Cacng2;Rab37;Ssr3;Fgf9;Arnt;Ap2b1;Arntl;Gdi2;Tubb3;Vp…	FNDC5;BIN1;RPH3A;UGCG;VPS16;HGS;RANBP17;IPO13;NRIP1;TDG;SUMO1;TRAM1;KPNB1;DAB1;VPS41;PRKCZ;KIF3B;MCOLN1;SLC1A3;ATRNL1;ARL6IP1;IPO4;SNX16;BMPR1A;SPCS2;ARF4;BET1L;SFRS1;SYTL4;CHM;PARD6A;ANK3;PRIMA1;KPNA4;GTF2H4;RIMS2;TLN2;AP2A1;OXA1L;IFT20;WDR45;DYNC1LI1;MAP1LC3B;SYNGR1;TUBB5;VPS54;RAB9B;KIF5B;IL22;C330016O10RIK;STX5A;GTRGEO22;NPHP3;UCP2;CLCN4-2;CACNG2;RAB37;SSR3;FGF9;ARNT;AP2B1;ARNTL;GDI2;TUBB3;VP…
1265	KEGG Pathways	Gap junction	14	818	89	17157	0.0385	7.7e-05	Adcy1;Grm1;Raf1;Adcy8;Plcb4;Prkg2;Egfr;Tubb5;Prkcc;Mapk7;Adrb1;Prkca;Pdgfc;Tubb3	ADCY1;GRM1;RAF1;ADCY8;PLCB4;PRKG2;EGFR;TUBB5;PRKCC;MAPK7;ADRB1;PRKCA;PDGFC;TUBB3
1265	KEGG Pathways	Long-term potentiation	12	818	68	17157	0.0395	7.9e-05	Adcy1;Grin2c;Grm1;Ppp1r12a;Raf1;Adcy8;Rapgef3;Plcb4;1500003O03Rik;Prkcc;Ppp3cc;Prkca	ADCY1;GRIN2C;GRM1;PPP1R12A;RAF1;ADCY8;RAPGEF3;PLCB4;1500003O03RIK;PRKCC;PPP3CC;PRKCA
1265	GO Biological Process	MAPKKK cascade	40	818	443	17157	0.362	8.3e-05	Rusc1;Eda2r;Pias1;Ccm2;Rgs3;Hgs;Tmem8;Grm1;Raf1;Prkcz;Ankrd6;Dusp3;Rasgrp1;Zap70;Madd;Wnt5a;Gas6;Egfr;Ssh2;Shank3;Fgf16;Mapk8;Il6st;Kitl;Npy1r;Ksr1;Map3k7ip1;Il22;Iltifb;Sema3e;Rarres2;Adra2b;Dusp7;Ctf1;Lgi3;Mapk8ip3;Rasgrf1;Prkca;Ilk;Rgs16	RUSC1;EDA2R;PIAS1;CCM2;RGS3;HGS;TMEM8;GRM1;RAF1;PRKCZ;ANKRD6;DUSP3;RASGRP1;ZAP70;MADD;WNT5A;GAS6;EGFR;SSH2;SHANK3;FGF16;MAPK8;IL6ST;KITL;NPY1R;KSR1;MAP3K7IP1;IL22;ILTIFB;SEMA3E;RARRES2;ADRA2B;DUSP7;CTF1;LGI3;MAPK8IP3;RASGRF1;PRKCA;ILK;RGS16
1265	GO Biological Process	establishment of cellular localization	65	818	847	17157	0.432	9.9e-05	Fndc5;Bin1;Rph3a;Ugcg;Vps16;Hgs;Ranbp17;Ipo13;Nrip1;Tdg;Sumo1;Tram1;Kpnb1;Dab1;Vps41;Prkcz;Kif3b;Mcoln1;Slc1a3;Atrnl1;Arl6ip1;Ipo4;Snx16;Bmpr1a;Spcs2;Arf4;Bet1l;Sfrs1;Sytl4;Chm;Pard6a;Ank3;Prima1;Kpna4;Gtf2h4;Rims2;Tln2;Ap2a1;Ift20;Wdr45;Dync1li1;Map1lc3b;Syngr1;Tubb5;Vps54;Rab9b;Kif5b;Il22;C330016O10Rik;Stx5a;Gtrgeo22;Nphp3;Ucp2;Clcn4-2;Cacng2;Rab37;Ssr3;Fgf9;Arnt;Ap2b1;Arntl;Gdi2;Tubb3;Vps4a;Xp…	FNDC5;BIN1;RPH3A;UGCG;VPS16;HGS;RANBP17;IPO13;NRIP1;TDG;SUMO1;TRAM1;KPNB1;DAB1;VPS41;PRKCZ;KIF3B;MCOLN1;SLC1A3;ATRNL1;ARL6IP1;IPO4;SNX16;BMPR1A;SPCS2;ARF4;BET1L;SFRS1;SYTL4;CHM;PARD6A;ANK3;PRIMA1;KPNA4;GTF2H4;RIMS2;TLN2;AP2A1;IFT20;WDR45;DYNC1LI1;MAP1LC3B;SYNGR1;TUBB5;VPS54;RAB9B;KIF5B;IL22;C330016O10RIK;STX5A;GTRGEO22;NPHP3;UCP2;CLCN4-2;CACNG2;RAB37;SSR3;FGF9;ARNT;AP2B1;ARNTL;GDI2;TUBB3;VPS4A;XP…
1265	GO Biological Process	protein complex assembly	33	818	342	17157	0.432	9.9e-05	Chaf1b;Fusip1;Mtdh;Pacsin1;Raf1;Set;Stk32c;Rapgef3;Cldn13;Tspan9;Enah;Snx16;Actr3b;Ddx1;Sfrs1;H1f0;Pard6a;Prima1;Taf1c;Ikbkg;Atpaf1;Pkp2;Ap2a1;Oxa1l;Sfrs2;Hnf4a;Tubb5;Smndc1;Ptbp2;Mapk8ip3;Tapbp;Ap2b1;Sema4d	CHAF1B;FUSIP1;MTDH;PACSIN1;RAF1;SET;STK32C;RAPGEF3;CLDN13;TSPAN9;ENAH;SNX16;ACTR3B;DDX1;SFRS1;H1F0;PARD6A;PRIMA1;TAF1C;IKBKG;ATPAF1;PKP2;AP2A1;OXA1L;SFRS2;HNF4A;TUBB5;SMNDC1;PTBP2;MAPK8IP3;TAPBP;AP2B1;SEMA4D
1265	GO Biological Process	enzyme linked receptor protein signaling pathway	45	818	524	17157	0.437	0.0001	Rusc1;Gdnf;Crk;Eif2ak2;Prkcd;Epha7;Spna2;Hgs;Git1;Cd2ap;Angptl1;Prkcz;D18Ertd653e;Cldn13;Ephb6;Il1rap;Bmpr1a;Ibtk;Zfp106;Tgfbr1;Egfr;Tgfa;Ikbkg;Amhr2;Fgf16;Ephb3;Fibp;Lef1;Ksr1;Smad5;Tgfbrap1;Cd3eap;Flt3;Phip;Mapk7;Fgf9;Rasgrf1;Ranbp10;Prkca;Tmem30a;Btc;Pdgfc;Pde9a;Akap2;Ptpn12	RUSC1;GDNF;CRK;EIF2AK2;PRKCD;EPHA7;SPNA2;HGS;GIT1;CD2AP;ANGPTL1;PRKCZ;D18ERTD653E;CLDN13;EPHB6;IL1RAP;BMPR1A;IBTK;ZFP106;TGFBR1;EGFR;TGFA;IKBKG;AMHR2;FGF16;EPHB3;FIBP;LEF1;KSR1;SMAD5;TGFBRAP1;CD3EAP;FLT3;PHIP;MAPK7;FGF9;RASGRF1;RANBP10;PRKCA;TMEM30A;BTC;PDGFC;PDE9A;AKAP2;PTPN12
1265	GO Biological Process	regulation of enzyme activity	44	818	511	17157	0.48	0.00011	Eda2r;Pias1;Adcy1;Ccm2;Rgs3;Hgs;Arhgap6;Grm1;Raf1;Adcy8;Gpr3;Prkcz;Set;Arfgap1;Zap70;Gnal;Gas6;Trim35;Egfr;Chm;Ssh2;Ikbkg;Sstr3;Dnajc3;Fgf16;Il6st;Npy1r;Ksr1;Calca;Map3k7ip1;Il22;Sema3e;Adra2b;Dusp7;Fasl;Ctf1;Adrb1;Mapk8ip3;Rasgrf1;Prkca;Rnf123;Gdi2;Ilk;Rgs16	EDA2R;PIAS1;ADCY1;CCM2;RGS3;HGS;ARHGAP6;GRM1;RAF1;ADCY8;GPR3;PRKCZ;SET;ARFGAP1;ZAP70;GNAL;GAS6;TRIM35;EGFR;CHM;SSH2;IKBKG;SSTR3;DNAJC3;FGF16;IL6ST;NPY1R;KSR1;CALCA;MAP3K7IP1;IL22;SEMA3E;ADRA2B;DUSP7;FASL;CTF1;ADRB1;MAPK8IP3;RASGRF1;PRKCA;RNF123;GDI2;ILK;RGS16
1265	GO Biological Process	intracellular transport	64	818	835	17157	0.524	0.00012	Fndc5;Bin1;Rph3a;Ugcg;Vps16;Hgs;Ranbp17;Ipo13;Nrip1;Tdg;Sumo1;Tram1;Kpnb1;Dab1;Vps41;Prkcz;Kif3b;Mcoln1;Slc1a3;Atrnl1;Arl6ip1;Ipo4;Snx16;Bmpr1a;Spcs2;Arf4;Bet1l;Sfrs1;Sytl4;Chm;Ank3;Prima1;Kpna4;Gtf2h4;Rims2;Tln2;Ap2a1;Ift20;Wdr45;Dync1li1;Map1lc3b;Syngr1;Tubb5;Vps54;Rab9b;Kif5b;Il22;C330016O10Rik;Stx5a;Gtrgeo22;Nphp3;Ucp2;Clcn4-2;Cacng2;Rab37;Ssr3;Fgf9;Arnt;Ap2b1;Arntl;Gdi2;Tubb3;Vps4a;Xpo7	FNDC5;BIN1;RPH3A;UGCG;VPS16;HGS;RANBP17;IPO13;NRIP1;TDG;SUMO1;TRAM1;KPNB1;DAB1;VPS41;PRKCZ;KIF3B;MCOLN1;SLC1A3;ATRNL1;ARL6IP1;IPO4;SNX16;BMPR1A;SPCS2;ARF4;BET1L;SFRS1;SYTL4;CHM;ANK3;PRIMA1;KPNA4;GTF2H4;RIMS2;TLN2;AP2A1;IFT20;WDR45;DYNC1LI1;MAP1LC3B;SYNGR1;TUBB5;VPS54;RAB9B;KIF5B;IL22;C330016O10RIK;STX5A;GTRGEO22;NPHP3;UCP2;CLCN4-2;CACNG2;RAB37;SSR3;FGF9;ARNT;AP2B1;ARNTL;GDI2;TUBB3;VPS4A;XPO7
1265	GO Biological Process	peptidyl-amino acid modification	26	818	246	17157	0.524	0.00012	Eif2ak2;Epha7;Sumf1;Cit;Prkce;Zap70;Egln2;Tgfbr1;Egfr;Ttl;Galnt11;Ephb3;Srxn1;Mapk8;Mapk11;Il6st;Kitl;Srr;Il22;Iltifb;Cd38;Flt3;Prkca;Pdgfc;Nmt2;Ilk	EIF2AK2;EPHA7;SUMF1;CIT;PRKCE;ZAP70;EGLN2;TGFBR1;EGFR;TTL;GALNT11;EPHB3;SRXN1;MAPK8;MAPK11;IL6ST;KITL;SRR;IL22;ILTIFB;CD38;FLT3;PRKCA;PDGFC;NMT2;ILK
1265	GO Biological Process	Ras protein signal transduction	18	818	141	17157	0.568	0.00013	Elk1;Hgs;Itgb1;Diras2;Rasl11a;Rasgrp1;Rerg;Egfr;Rap2c;Wdr44;Faim;Sdcbp;Ksr1;Flt3;Rasgrf1;Ranbp10;Rasd2;Ptpn12	ELK1;HGS;ITGB1;DIRAS2;RASL11A;RASGRP1;RERG;EGFR;RAP2C;WDR44;FAIM;SDCBP;KSR1;FLT3;RASGRF1;RANBP10;RASD2;PTPN12
1265	GO Biological Process	protein import into nucleus, docking	5	818	12	17157	0.655	0.00015	Ranbp17;Ipo13;Kpnb1;Ipo4;Xpo7	RANBP17;IPO13;KPNB1;IPO4;XPO7
1265	GO Biological Process	transmembrane receptor protein tyrosine kinase signaling pathway	30	818	317	17157	1	0.00028	Gdnf;Crk;Eif2ak2;Prkcd;Epha7;Hgs;Git1;Angptl1;Prkcz;D18Ertd653e;Ephb6;Il1rap;Zfp106;Egfr;Tgfa;Ikbkg;Fgf16;Ephb3;Fibp;Ksr1;Flt3;Phip;Mapk7;Fgf9;Rasgrf1;Ranbp10;Prkca;Btc;Pdgfc;Ptpn12	GDNF;CRK;EIF2AK2;PRKCD;EPHA7;HGS;GIT1;ANGPTL1;PRKCZ;D18ERTD653E;EPHB6;IL1RAP;ZFP106;EGFR;TGFA;IKBKG;FGF16;EPHB3;FIBP;KSR1;FLT3;PHIP;MAPK7;FGF9;RASGRF1;RANBP10;PRKCA;BTC;PDGFC;PTPN12
1265	GO Biological Process	establishment of protein localization	59	818	780	17157	1	0.0003	Fndc5;Bin1;Rph3a;Ugcg;Vps16;Hgs;Ranbp17;Ipo13;Nrip1;Tdg;Sumo1;Tram1;Kpnb1;Dab1;Prkcz;Slc1a3;Atrnl1;Arl6ip1;Arfgap1;Ipo4;Snx16;Bmpr1a;Spcs2;Arf4;Sfrs1;Abca1;Sytl4;Chm;Ank3;Prima1;Kpna4;Gtf2h4;Rims2;Tln2;Ap2a1;Oxa1l;Lin7c;Rab33a;Wdr45;Map1lc3b;Syngr1;Vps54;Rab9b;Il22;C330016O10Rik;Stx5a;Gtrgeo22;Clcn4-2;Cacng2;Fasl;Rab37;Ssr3;Fgf9;Arnt;Ap2b1;Arntl;Gdi2;Vps4a;Xpo7	FNDC5;BIN1;RPH3A;UGCG;VPS16;HGS;RANBP17;IPO13;NRIP1;TDG;SUMO1;TRAM1;KPNB1;DAB1;PRKCZ;SLC1A3;ATRNL1;ARL6IP1;ARFGAP1;IPO4;SNX16;BMPR1A;SPCS2;ARF4;SFRS1;ABCA1;SYTL4;CHM;ANK3;PRIMA1;KPNA4;GTF2H4;RIMS2;TLN2;AP2A1;OXA1L;LIN7C;RAB33A;WDR45;MAP1LC3B;SYNGR1;VPS54;RAB9B;IL22;C330016O10RIK;STX5A;GTRGEO22;CLCN4-2;CACNG2;FASL;RAB37;SSR3;FGF9;ARNT;AP2B1;ARNTL;GDI2;VPS4A;XPO7
1265	GO Biological Process	protein targeting	33	818	364	17157	1	0.00032	Fndc5;Bin1;Ranbp17;Ipo13;Nrip1;Tdg;Sumo1;Tram1;Kpnb1;Dab1;Prkcz;Slc1a3;Atrnl1;Arl6ip1;Ipo4;Bmpr1a;Spcs2;Sfrs1;Ank3;Prima1;Kpna4;Gtf2h4;Wdr45;Syngr1;Il22;C330016O10Rik;Cacng2;Ssr3;Fgf9;Arnt;Arntl;Vps4a;Xpo7	FNDC5;BIN1;RANBP17;IPO13;NRIP1;TDG;SUMO1;TRAM1;KPNB1;DAB1;PRKCZ;SLC1A3;ATRNL1;ARL6IP1;IPO4;BMPR1A;SPCS2;SFRS1;ANK3;PRIMA1;KPNA4;GTF2H4;WDR45;SYNGR1;IL22;C330016O10RIK;CACNG2;SSR3;FGF9;ARNT;ARNTL;VPS4A;XPO7
1265	GO Biological Process	response to organic substance	11	818	70	17157	1	0.00044	Adora1;Gdnf;Myh14;Pdyn;Homer2;Prkce;Creb1;Npy1r;Rest;Prkcc;Nmt2	ADORA1;GDNF;MYH14;PDYN;HOMER2;PRKCE;CREB1;NPY1R;REST;PRKCC;NMT2
1265	GO Biological Process	small GTPase mediated signal transduction	39	818	466	17157	1	0.00048	Elk1;Rgnef;Itsn1;Hgs;Arhgap6;Homer2;Cit;Git1;Ppp1r12a;Itgb1;Dab1;Rapgef3;Plekhg3;Arfgap1;Diras2;Rasl11a;Rasgrp1;Arf4;Rerg;Egfr;Rap2c;Wdr44;Faim;Rtn4rl1;Arhgap12;Arhgap20;Sdcbp;Rab33a;Map1lc3b;Ksr1;Rab9b;1500003O03Rik;Flt3;Rab37;Rasgrf1;Ranbp10;Prkca;Rasd2;Ptpn12	ELK1;RGNEF;ITSN1;HGS;ARHGAP6;HOMER2;CIT;GIT1;PPP1R12A;ITGB1;DAB1;RAPGEF3;PLEKHG3;ARFGAP1;DIRAS2;RASL11A;RASGRP1;ARF4;RERG;EGFR;RAP2C;WDR44;FAIM;RTN4RL1;ARHGAP12;ARHGAP20;SDCBP;RAB33A;MAP1LC3B;KSR1;RAB9B;1500003O03RIK;FLT3;RAB37;RASGRF1;RANBP10;PRKCA;RASD2;PTPN12
1265	GO Biological Process	membrane lipid biosynthesis	14	818	106	17157	1	0.0005	Cds1;Pigo;Ugcg;Pcyt2;Gpam;Lass5;Ptdss2;Pi4k2a;Pitpnm1;Adrb1;Gpaa1;Sgpp1;B4galt6;St8sia5	CDS1;PIGO;UGCG;PCYT2;GPAM;LASS5;PTDSS2;PI4K2A;PITPNM1;ADRB1;GPAA1;SGPP1;B4GALT6;ST8SIA5
1265	KEGG Pathways	Apoptosis	13	818	94	17157	0.25	0.0005	Capn3;Il1rap;Ikbkb;Ikbkg;Endog;Chuk;1500003O03Rik;Capn1;Fasl;Cflar;Capn6;Ppp3cc;Pik3r4	CAPN3;IL1RAP;IKBKB;IKBKG;ENDOG;CHUK;1500003O03RIK;CAPN1;FASL;CFLAR;CAPN6;PPP3CC;PIK3R4
1265	GO Biological Process	brain development	35	818	408	17157	1	0.00059	Olfm1;Fndc5;Lgi1;Apbb1;Adcy1;Efnb2;Epha7;Cit;Tead1;Dab1;Foxp2;Ankrd6;Slc1a3;Plcb4;Strbp;Enah;Adam11;Gpc4;Nr2f2;Neurod1;Ahi1;E2f1;Ephb3;Creb1;Mapk8;Il6st;Lef1;Pou5f1;Pitpnm1;Hoxb1;Adrb1;Ppard;Mapk8ip3;Rasgrf1;Nhlh1	OLFM1;FNDC5;LGI1;APBB1;ADCY1;EFNB2;EPHA7;CIT;TEAD1;DAB1;FOXP2;ANKRD6;SLC1A3;PLCB4;STRBP;ENAH;ADAM11;GPC4;NR2F2;NEUROD1;AHI1;E2F1;EPHB3;CREB1;MAPK8;IL6ST;LEF1;POU5F1;PITPNM1;HOXB1;ADRB1;PPARD;MAPK8IP3;RASGRF1;NHLH1
1265	GO Biological Process	organelle organization and biogenesis	102	818	1563	17157	1	0.00063	Katnb1;Chaf1b;Atg7;Rgnef;Btbd9;Mtdh;Myh14;Hdac5;Crb3;Gypa;Hgs;Arhgap6;Nrip1;Pex3;Sumo1;1110032A13Rik;Itgb1;Sdc2;Pacsin1;Rif1;Raf1;Smarcd1;Numa1;Dab1;Vps41;Srpk1;Cd2ap;Prkcz;Set;Kif3b;Slc4a3;Mcoln1;Brca1;Nsun2;Nckipsd;Enah;Cbx6;Polr3d;Spnb3;Smarcad1;Ipo4;Cbx4;Actr3b;Arf4;Rdx;Parp1;Ddx1;Myl3;2610028A01Rik;Satb1;Pop4;Synpo2;H1f0;Pard6a;Mtss1;Scml4;Ank3;Ssh2;Tln2;Atpaf1;Mphosph10;Sox1;Shank3;Elmo1;Pl…	KATNB1;CHAF1B;ATG7;RGNEF;BTBD9;MTDH;MYH14;HDAC5;CRB3;GYPA;HGS;ARHGAP6;NRIP1;PEX3;SUMO1;1110032A13RIK;ITGB1;SDC2;PACSIN1;RIF1;RAF1;SMARCD1;NUMA1;DAB1;VPS41;SRPK1;CD2AP;PRKCZ;SET;KIF3B;SLC4A3;MCOLN1;BRCA1;NSUN2;NCKIPSD;ENAH;CBX6;POLR3D;SPNB3;SMARCAD1;IPO4;CBX4;ACTR3B;ARF4;RDX;PARP1;DDX1;MYL3;2610028A01RIK;SATB1;POP4;SYNPO2;H1F0;PARD6A;MTSS1;SCML4;ANK3;SSH2;TLN2;ATPAF1;MPHOSPH10;SOX1;SHANK3;ELMO1;PL…
1265	GO Biological Process	synaptogenesis	13	818	99	17157	1	0.00083	Grm1;Sv2b;Slc1a3;Nrxn1;Cacna1g;Sema6d;Synpo2;Nell2;Prkcc;Nova2;Cacng2;Rasgrf1;Solh	GRM1;SV2B;SLC1A3;NRXN1;CACNA1G;SEMA6D;SYNPO2;NELL2;PRKCC;NOVA2;CACNG2;RASGRF1;SOLH
1265	GO Biological Process	metabotropic glutamate receptor signaling pathway	6	818	25	17157	1	0.00094	Homer2;Grm1;Plcb4;Prkce;Grm2;Grm4	HOMER2;GRM1;PLCB4;PRKCE;GRM2;GRM4
1265	GO Biological Process	secretion	43	818	550	17157	1	0.001	Adora1;Bin1;Cplx1;Rph3a;Syt9;Tram1;Gpr3;Sv2b;Sort1;Slc17a7;Rapgef3;Exoc6;Arl6ip1;Nrxn1;Prkg2;Madd;Arf4;Tbc1d2;Nr2f2;Resp18;Bet1l;Abca1;Sytl4;Cck;Prima1;Rims2;Stxbp5l;Lin7c;Hnf4a;Syngr1;Kitl;Npy1r;Pfkl;Rab9b;Kif5b;Stx5a;Cd38;Fasl;Grm4;Cplx3;Rab37;Ssr3;Gdi2	ADORA1;BIN1;CPLX1;RPH3A;SYT9;TRAM1;GPR3;SV2B;SORT1;SLC17A7;RAPGEF3;EXOC6;ARL6IP1;NRXN1;PRKG2;MADD;ARF4;TBC1D2;NR2F2;RESP18;BET1L;ABCA1;SYTL4;CCK;PRIMA1;RIMS2;STXBP5L;LIN7C;HNF4A;SYNGR1;KITL;NPY1R;PFKL;RAB9B;KIF5B;STX5A;CD38;FASL;GRM4;CPLX3;RAB37;SSR3;GDI2
1265	GO Biological Process	protein kinase cascade	53	818	720	17157	1	0.0011	Rusc1;Crk;Eif2ak2;Eda2r;Unc5cl;Socs2;Taok1;Pias1;Ccm2;Rgs3;Hgs;Tmem8;Grm1;Capn3;Raf1;Prkcz;Ankrd6;Dusp3;Rasgrp1;Zap70;Madd;Wnt5a;Gas6;Egfr;Ikbkb;Ssh2;Ikbkg;Tbkbp1;Shank3;Fgf16;Mapk8;Il6st;Kitl;Npy1r;Ghr;Ksr1;Shd;Map3k7ip1;Il22;Iltifb;Sema3e;Chuk;Rarres2;Adra2b;Dusp7;Mapk7;Ctf1;Lgi3;Mapk8ip3;Rasgrf1;Prkca;Ilk;Rgs16	RUSC1;CRK;EIF2AK2;EDA2R;UNC5CL;SOCS2;TAOK1;PIAS1;CCM2;RGS3;HGS;TMEM8;GRM1;CAPN3;RAF1;PRKCZ;ANKRD6;DUSP3;RASGRP1;ZAP70;MADD;WNT5A;GAS6;EGFR;IKBKB;SSH2;IKBKG;TBKBP1;SHANK3;FGF16;MAPK8;IL6ST;KITL;NPY1R;GHR;KSR1;SHD;MAP3K7IP1;IL22;ILTIFB;SEMA3E;CHUK;RARRES2;ADRA2B;DUSP7;MAPK7;CTF1;LGI3;MAPK8IP3;RASGRF1;PRKCA;ILK;RGS16
1265	KEGG Pathways	Tight junction	14	818	115	17157	0.55	0.0011	Ppp2r1b;Prkcd;Myh14;Crb3;Spna2;Ppp2r4;Prkcz;Inadl;Cldn13;Prkce;Pard6a;Ppp2cb;Prkcc;Prkca	PPP2R1B;PRKCD;MYH14;CRB3;SPNA2;PPP2R4;PRKCZ;INADL;CLDN13;PRKCE;PARD6A;PPP2CB;PRKCC;PRKCA
1265	GO Biological Process	regulation of transcription, DNA-dependent	117	818	1871	17157	1	0.0012	Elk1;Zfp455;Chaf1b;Foxa3;Scrt1;Eif2ak2;Per3;Fbxl19;Trpc3;Btbd9;Pias1;Hdac5;Tle4;Nrip1;Zfp87;Tdg;Tead1;Smarcd1;Fah;Prkcz;Zfp207;Foxp2;Ankrd6;Brca1;Phf6;Strbp;Zbtb5;Hoxa11;Cbx6;Creb3;Pbx2;Onecut2;Hivep3;Cbx4;Asb9;Mga;Rora;Olig1;Zfp35;Ibtk;Trim24;Parp1;Neurog3;Zfp106;Nr2f2;Zfp629;Cnot6;Arid3b;Lass5;Satb1;Gatad2b;Mlx;Tfdp2;Tgfa;Fbxw4;Zfp398;Etv1;Lztr1;Tardbp;Scml4;Neurod1;Mef2a;Gtf2h4;Taf1c;Ikbkg;Zfp…	ELK1;ZFP455;CHAF1B;FOXA3;SCRT1;EIF2AK2;PER3;FBXL19;TRPC3;BTBD9;PIAS1;HDAC5;TLE4;NRIP1;ZFP87;TDG;TEAD1;SMARCD1;FAH;PRKCZ;ZFP207;FOXP2;ANKRD6;BRCA1;PHF6;STRBP;ZBTB5;HOXA11;CBX6;CREB3;PBX2;ONECUT2;HIVEP3;CBX4;ASB9;MGA;RORA;OLIG1;ZFP35;IBTK;TRIM24;PARP1;NEUROG3;ZFP106;NR2F2;ZFP629;CNOT6;ARID3B;LASS5;SATB1;GATAD2B;MLX;TFDP2;TGFA;FBXW4;ZFP398;ETV1;LZTR1;TARDBP;SCML4;NEUROD1;MEF2A;GTF2H4;TAF1C;IKBKG;ZFP…
1265	KEGG Pathways	Type II diabetes mellitus	8	818	46	17157	0.65	0.0013	Socs2;Prkcd;Prkcz;Prkce;Cacna1g;Ikbkb;Mapk8;Pik3r4	SOCS2;PRKCD;PRKCZ;PRKCE;CACNA1G;IKBKB;MAPK8;PIK3R4
1265	GO Biological Process	regulation of protein kinase activity	30	818	354	17157	1	0.0017	Eda2r;Pias1;Ccm2;Rgs3;Hgs;Grm1;Raf1;Prkcz;Set;Zap70;Gas6;Egfr;Ssh2;Ikbkg;Dnajc3;Fgf16;Il6st;Npy1r;Ksr1;Map3k7ip1;Il22;Sema3e;Dusp7;Ctf1;Mapk8ip3;Rasgrf1;Prkca;Rnf123;Ilk;Rgs16	EDA2R;PIAS1;CCM2;RGS3;HGS;GRM1;RAF1;PRKCZ;SET;ZAP70;GAS6;EGFR;SSH2;IKBKG;DNAJC3;FGF16;IL6ST;NPY1R;KSR1;MAP3K7IP1;IL22;SEMA3E;DUSP7;CTF1;MAPK8IP3;RASGRF1;PRKCA;RNF123;ILK;RGS16
1265	GO Biological Process	central nervous system development	48	818	650	17157	1	0.0018	Olfm1;Fndc5;Lgi1;Cyp46a1;Apbb1;Adcy1;Efnb2;Epha7;Cit;Tead1;Dab1;Foxp2;Ankrd6;Slc1a3;Plcb4;Crim1;Strbp;Enah;Adam11;Gpc4;Wnt5a;Neurog3;Nr2f2;Neurod1;Ahi1;Sox1;E2f1;Lynx1;Ephb3;Creb1;Mapk8;Il6st;Lef1;Pou5f1;Shd;Sema3e;Car15;Pitpnm1;Hoxb1;Adrb1;Ppard;Celsr1;Mapk8ip3;Sh3gl3;Rasgrf1;Nhlh1;Kcnq2;Cntn1	OLFM1;FNDC5;LGI1;CYP46A1;APBB1;ADCY1;EFNB2;EPHA7;CIT;TEAD1;DAB1;FOXP2;ANKRD6;SLC1A3;PLCB4;CRIM1;STRBP;ENAH;ADAM11;GPC4;WNT5A;NEUROG3;NR2F2;NEUROD1;AHI1;SOX1;E2F1;LYNX1;EPHB3;CREB1;MAPK8;IL6ST;LEF1;POU5F1;SHD;SEMA3E;CAR15;PITPNM1;HOXB1;ADRB1;PPARD;CELSR1;MAPK8IP3;SH3GL3;RASGRF1;NHLH1;KCNQ2;CNTN1
1265	GO Biological Process	regulation of transferase activity	30	818	356	17157	1	0.0018	Eda2r;Pias1;Ccm2;Rgs3;Hgs;Grm1;Raf1;Prkcz;Set;Zap70;Gas6;Egfr;Ssh2;Ikbkg;Dnajc3;Fgf16;Il6st;Npy1r;Ksr1;Map3k7ip1;Il22;Sema3e;Dusp7;Ctf1;Mapk8ip3;Rasgrf1;Prkca;Rnf123;Ilk;Rgs16	EDA2R;PIAS1;CCM2;RGS3;HGS;GRM1;RAF1;PRKCZ;SET;ZAP70;GAS6;EGFR;SSH2;IKBKG;DNAJC3;FGF16;IL6ST;NPY1R;KSR1;MAP3K7IP1;IL22;SEMA3E;DUSP7;CTF1;MAPK8IP3;RASGRF1;PRKCA;RNF123;ILK;RGS16
1265	GO Biological Process	positive regulation of enzyme activity	31	818	371	17157	1	0.0018	Eda2r;Pias1;Adcy1;Ccm2;Hgs;Grm1;Raf1;Adcy8;Gpr3;Prkcz;Zap70;Gnal;Gas6;Trim35;Egfr;Ikbkg;Fgf16;Il6st;Npy1r;Ksr1;Calca;Map3k7ip1;Il22;Sema3e;Adra2b;Fasl;Ctf1;Adrb1;Mapk8ip3;Rasgrf1;Ilk	EDA2R;PIAS1;ADCY1;CCM2;HGS;GRM1;RAF1;ADCY8;GPR3;PRKCZ;ZAP70;GNAL;GAS6;TRIM35;EGFR;IKBKG;FGF16;IL6ST;NPY1R;KSR1;CALCA;MAP3K7IP1;IL22;SEMA3E;ADRA2B;FASL;CTF1;ADRB1;MAPK8IP3;RASGRF1;ILK
1265	GO Biological Process	adult behavior	12	818	95	17157	1	0.0018	Adora1;Cplx1;Pdyn;Homer2;Uts2;Prkce;Cck;Creb1;Npy1r;Chrna4;Gtrgeo22;Rasd2	ADORA1;CPLX1;PDYN;HOMER2;UTS2;PRKCE;CCK;CREB1;NPY1R;CHRNA4;GTRGEO22;RASD2
1265	KEGG Pathways	Axon guidance	15	818	135	17157	1	0.002	Srgap2;Efnb2;Epha7;Rgs3;Itgb1;Sema7a;Ephb6;Ntng1;Sema6d;Pak6;Ephb3;Sema3e;1500003O03Rik;Ppp3cc;Sema4d	SRGAP2;EFNB2;EPHA7;RGS3;ITGB1;SEMA7A;EPHB6;NTNG1;SEMA6D;PAK6;EPHB3;SEMA3E;1500003O03RIK;PPP3CC;SEMA4D
1265	GO Biological Process	oxidative phosphorylation	9	818	60	17157	1	0.002	Ndufv1;Atp5k;Atp5c1;Atp6v1e1;Txn2;Atp5d;Ndufa7;Cyc1;Ndufb9	NDUFV1;ATP5K;ATP5C1;ATP6V1E1;TXN2;ATP5D;NDUFA7;CYC1;NDUFB9
1265	GO Biological Process	glutamate signaling pathway	7	818	39	17157	1	0.0022	Homer2;Grm1;Plcb4;Prkce;Grm2;Grm4;Adrb1	HOMER2;GRM1;PLCB4;PRKCE;GRM2;GRM4;ADRB1
1265	GO Biological Process	positive regulation of cell proliferation	41	818	541	17157	1	0.0024	Gdnf;Cd274;Ugcg;Grm1;Itgb1;Raf1;Car7;Brca1;Derl2;Prkce;Bmpr1a;Zap70;Wnt5a;Gas6;Egfr;Tgfa;Cck;Cklf;E2f1;Dnajc3;Tbrg4;Fgf16;Myb;Creb1;Mapk8;Lef1;Kitl;Ghr;Ksr1;Cd38;Fasl;Flt3;Ppard;Fgf7;Fgf9;Prkca;Tpt1;Btc;Pdgfc;Foxk1;Ilk	GDNF;CD274;UGCG;GRM1;ITGB1;RAF1;CAR7;BRCA1;DERL2;PRKCE;BMPR1A;ZAP70;WNT5A;GAS6;EGFR;TGFA;CCK;CKLF;E2F1;DNAJC3;TBRG4;FGF16;MYB;CREB1;MAPK8;LEF1;KITL;GHR;KSR1;CD38;FASL;FLT3;PPARD;FGF7;FGF9;PRKCA;TPT1;BTC;PDGFC;FOXK1;ILK
1265	GO Biological Process	regulated secretory pathway	13	818	111	17157	1	0.0024	Adora1;Syt9;Sv2b;Sort1;Slc17a7;Rapgef3;Nrxn1;Madd;Lin7c;Syngr1;Npy1r;Grm4;Cplx3	ADORA1;SYT9;SV2B;SORT1;SLC17A7;RAPGEF3;NRXN1;MADD;LIN7C;SYNGR1;NPY1R;GRM4;CPLX3
1265	GO Biological Process	synapse organization and biogenesis	13	818	113	17157	1	0.0028	Grm1;Sv2b;Slc1a3;Nrxn1;Cacna1g;Sema6d;Synpo2;Nell2;Prkcc;Nova2;Cacng2;Rasgrf1;Solh	GRM1;SV2B;SLC1A3;NRXN1;CACNA1G;SEMA6D;SYNPO2;NELL2;PRKCC;NOVA2;CACNG2;RASGRF1;SOLH
1265	GO Biological Process	neurotransmitter secretion	12	818	100	17157	1	0.0028	Adora1;Syt9;Sv2b;Slc17a7;Rapgef3;Nrxn1;Madd;Lin7c;Syngr1;Npy1r;Grm4;Cplx3	ADORA1;SYT9;SV2B;SLC17A7;RAPGEF3;NRXN1;MADD;LIN7C;SYNGR1;NPY1R;GRM4;CPLX3
1265	GO Biological Process	cell cycle	70	818	1058	17157	1	0.0033	Boll;Gspt1;Elk1;Katnb1;Bin1;Chaf1b;Crk;Exo1;Cdca8;Eif2ak2;Stk3;Btbd9;Pctk1;Cd274;Apc;Itgb1;Ppp2r4;Rif1;Raf1;Anapc5;Numa1;Gpr3;Stk32c;Recql5;Brca1;Nsun2;Polr3d;Zfp35;Gas6;2610028A01Rik;Egfr;Tfdp2;Tgfa;Mtl5;Pard6a;Ttl;Nubp2;Pkmyt1;Mobkl2c;Cul4b;E2f1;Stag1;Myb;Dync1li1;Creb1;Mapk11;Ercc4;Il6st;Kitl;Pou5f1;Tubb5;Psmd13;Ksr1;Cdc27;Kin;Prm1;Zfr;Spata5;Mapk7;Tmpo;Fgf7;Fgf9;Crat;Rnf2;Rnf123;Gak;Atad3a;Bt…	BOLL;GSPT1;ELK1;KATNB1;BIN1;CHAF1B;CRK;EXO1;CDCA8;EIF2AK2;STK3;BTBD9;PCTK1;CD274;APC;ITGB1;PPP2R4;RIF1;RAF1;ANAPC5;NUMA1;GPR3;STK32C;RECQL5;BRCA1;NSUN2;POLR3D;ZFP35;GAS6;2610028A01RIK;EGFR;TFDP2;TGFA;MTL5;PARD6A;TTL;NUBP2;PKMYT1;MOBKL2C;CUL4B;E2F1;STAG1;MYB;DYNC1LI1;CREB1;MAPK11;ERCC4;IL6ST;KITL;POU5F1;TUBB5;PSMD13;KSR1;CDC27;KIN;PRM1;ZFR;SPATA5;MAPK7;TMPO;FGF7;FGF9;CRAT;RNF2;RNF123;GAK;ATAD3A;BT…
1265	KEGG Pathways	Regulation of actin cytoskeleton	19	818	200	17157	1	0.0033	Crk;Myh14;Apc;Git1;Ppp1r12a;Itgb1;Raf1;Slc9a1;Rdx;Myl3;Egfr;Cyfip2;Ssh2;Pak6;Fgf16;Itgae;Fgf7;Fgf9;Pik3r4	CRK;MYH14;APC;GIT1;PPP1R12A;ITGB1;RAF1;SLC9A1;RDX;MYL3;EGFR;CYFIP2;SSH2;PAK6;FGF16;ITGAE;FGF7;FGF9;PIK3R4
1265	GO Biological Process	protein import into nucleus	12	818	102	17157	1	0.0033	Ranbp17;Ipo13;Nrip1;Kpnb1;Ipo4;Bmpr1a;Kpna4;Il22;Fgf9;Arnt;Arntl;Xpo7	RANBP17;IPO13;NRIP1;KPNB1;IPO4;BMPR1A;KPNA4;IL22;FGF9;ARNT;ARNTL;XPO7
1265	GO Biological Process	growth	38	818	503	17157	1	0.0035	Crk;Socs2;Myh14;Mrpl28;Raf1;D18Ertd653e;Crim1;Strbp;Prkce;Smarcad1;Spcs2;Gpam;Gas6;Parp1;Osbpl1a;Tes;Nell2;D2Wsu81e;Yeats4;Smu1;Creb1;Il6st;Pou5f1;Npy1r;Ghr;Psmd13;Atp5d;Rbm19;Mkks;Fgf7;Rasgrf1;Ppp3cc;Rnf123;Tmem30a;Rasd2;Foxk1;Pck2;Cntn1	CRK;SOCS2;MYH14;MRPL28;RAF1;D18ERTD653E;CRIM1;STRBP;PRKCE;SMARCAD1;SPCS2;GPAM;GAS6;PARP1;OSBPL1A;TES;NELL2;D2WSU81E;YEATS4;SMU1;CREB1;IL6ST;POU5F1;NPY1R;GHR;PSMD13;ATP5D;RBM19;MKKS;FGF7;RASGRF1;PPP3CC;RNF123;TMEM30A;RASD2;FOXK1;PCK2;CNTN1
1265	GO Biological Process	nervous system development	111	818	1818	17157	1	0.0036	Olfm1;Ntng2;Fndc5;Adora1;Gdnf;Lgi1;Rtn4r;Scrt1;Fndc3b;Socs2;Cyp46a1;Trpc3;Apbb1;Adcy1;Efnb2;Tle4;Epha7;Dscam;Cit;Mrgpra4;Grm1;Tead1;Pacsin1;Sema7a;Dab1;Sv2b;Atxn2l;Zfp207;Foxp2;Ankrd6;Slc1a3;Fras1;Plcb4;Crim1;Strbp;Dscaml1;Lrrc3;Dgkz;Enah;Adam11;Spon1;Nrxn1;Prx;Pbx2;Ntng1;Gpc4;Cacna1g;Rora;Wnt5a;Sema6d;Olig1;Chl1;Neurog3;Nr2f2;Lrfn5;Synpo2;Cck;Etv1;Faim;Pard6a;Scube2;Neurod1;Rtn4rl1;Nell2;Zbtb20;…	OLFM1;NTNG2;FNDC5;ADORA1;GDNF;LGI1;RTN4R;SCRT1;FNDC3B;SOCS2;CYP46A1;TRPC3;APBB1;ADCY1;EFNB2;TLE4;EPHA7;DSCAM;CIT;MRGPRA4;GRM1;TEAD1;PACSIN1;SEMA7A;DAB1;SV2B;ATXN2L;ZFP207;FOXP2;ANKRD6;SLC1A3;FRAS1;PLCB4;CRIM1;STRBP;DSCAML1;LRRC3;DGKZ;ENAH;ADAM11;SPON1;NRXN1;PRX;PBX2;NTNG1;GPC4;CACNA1G;RORA;WNT5A;SEMA6D;OLIG1;CHL1;NEUROG3;NR2F2;LRFN5;SYNPO2;CCK;ETV1;FAIM;PARD6A;SCUBE2;NEUROD1;RTN4RL1;NELL2;ZBTB20;…
1265	GO Biological Process	vesicle-mediated transport	52	818	743	17157	1	0.0036	Bin1;Pik3c3;Cplx1;Syt7;Rph3a;Itsn1;Vps16;Hgs;Syt9;Pacsin1;Sv2b;Kif3b;Sypl;Mcoln1;Sort1;Rapgef3;Exoc6;Arl6ip1;Hip1r;Madd;Wnt5a;Arf4;Tbc1d2;Bet1l;Abca1;Sytl4;Rerg;Vps52;Wdr44;Ank3;Rims2;Tln2;Stxbp5l;Ap2a1;Elmo1;Lin7c;Rab33a;Kitl;Ghr;Vps54;Calca;Rab9b;Kif5b;Stx5a;Clcn4-2;Rab37;Sh3gl3;Dnm1;Ap2b1;Gdi2;Cav2;Vps4a	BIN1;PIK3C3;CPLX1;SYT7;RPH3A;ITSN1;VPS16;HGS;SYT9;PACSIN1;SV2B;KIF3B;SYPL;MCOLN1;SORT1;RAPGEF3;EXOC6;ARL6IP1;HIP1R;MADD;WNT5A;ARF4;TBC1D2;BET1L;ABCA1;SYTL4;RERG;VPS52;WDR44;ANK3;RIMS2;TLN2;STXBP5L;AP2A1;ELMO1;LIN7C;RAB33A;KITL;GHR;VPS54;CALCA;RAB9B;KIF5B;STX5A;CLCN4-2;RAB37;SH3GL3;DNM1;AP2B1;GDI2;CAV2;VPS4A
1265	GO Biological Process	nuclear import	12	818	103	17157	1	0.0036	Ranbp17;Ipo13;Nrip1;Kpnb1;Ipo4;Bmpr1a;Kpna4;Il22;Fgf9;Arnt;Arntl;Xpo7	RANBP17;IPO13;NRIP1;KPNB1;IPO4;BMPR1A;KPNA4;IL22;FGF9;ARNT;ARNTL;XPO7
1265	GO Biological Process	spliceosome assembly	6	818	32	17157	1	0.0036	Fusip1;Ddx1;Sfrs1;Sfrs2;Smndc1;Ptbp2	FUSIP1;DDX1;SFRS1;SFRS2;SMNDC1;PTBP2
1265	KEGG Pathways	Oxidative phosphorylation	13	818	117	17157	1	0.0038	Cox4i2;Cox10;Ndufa10;Ndufv1;Atp5k;Atp5c1;Atp6v1e1;Uqcrq;Cox5b;Atp5d;Ndufa7;Cyc1;Ndufb9	COX4I2;COX10;NDUFA10;NDUFV1;ATP5K;ATP5C1;ATP6V1E1;UQCRQ;COX5B;ATP5D;NDUFA7;CYC1;NDUFB9
1265	KEGG Pathways	Focal adhesion	19	818	203	17157	1	0.0039	Elk1;Crk;Ppp1r12a;Itgb1;Capn3;Raf1;Lamb1-1;Egfr;Pak6;Mapk8;Parva;Prkcc;Capn1;Capn6;Prkca;Pik3r4;Pdgfc;Cav2;Ilk	ELK1;CRK;PPP1R12A;ITGB1;CAPN3;RAF1;LAMB1-1;EGFR;PAK6;MAPK8;PARVA;PRKCC;CAPN1;CAPN6;PRKCA;PIK3R4;PDGFC;CAV2;ILK
1265	GO Biological Process	nervous system development	68	657	866	11534	1	0.0039	Olfm1;Cabyr;Rgs6;Ntng2;Adora1;Gdnf;Lgi1;Rtn4r;Scrt1;Unc5cl;Socs2;Cyp46a1;Apbb1;Efnb2;Dscam;Git1;Sema7a;Dab1;Foxp2;Nckipsd;Crim1;Phf6;Dscaml1;Lrrc3;Prkce;Enah;Nrxn1;Prx;Lrrtm4;Bmpr1a;Ntng1;Sema6d;Olig1;Gas6;Gpc1;Neurog3;Nr2f2;Ftsj1;Mtss1;Neurod1;Rtn4rl1;Nell2;Ahi1;Sox1;Pcdhb5;Gss;Shank3;Creb1;Nelf;Chrna4;Sox10;Rest;Slitrk6;Sema3e;Pitpnm1;Adra2b;Nova2;Ctf1;Lgi3;Ppp2r5d;Celsr1;Mapk8ip3;Sh3gl3;Nhlh1;…	OLFM1;CABYR;RGS6;NTNG2;ADORA1;GDNF;LGI1;RTN4R;SCRT1;UNC5CL;SOCS2;CYP46A1;APBB1;EFNB2;DSCAM;GIT1;SEMA7A;DAB1;FOXP2;NCKIPSD;CRIM1;PHF6;DSCAML1;LRRC3;PRKCE;ENAH;NRXN1;PRX;LRRTM4;BMPR1A;NTNG1;SEMA6D;OLIG1;GAS6;GPC1;NEUROG3;NR2F2;FTSJ1;MTSS1;NEUROD1;RTN4RL1;NELL2;AHI1;SOX1;PCDHB5;GSS;SHANK3;CREB1;NELF;CHRNA4;SOX10;REST;SLITRK6;SEMA3E;PITPNM1;ADRA2B;NOVA2;CTF1;LGI3;PPP2R5D;CELSR1;MAPK8IP3;SH3GL3;NHLH1;…
1265	GO Biological Process	amino acid metabolism	25	818	295	17157	1	0.004	Sars;Aars;Lars;Ccbl1;Yars;Fah;Prkce;Mthfr;Hmgcl;Ibtk;Slc38a1;Egfr;Chst9;Acad8;Hnf4a;Kitl;Aldh1l1;Srr;Il22;Ndst3;Aadat;Prkca;Auh;Pdgfc;Aasdhppt	SARS;AARS;LARS;CCBL1;YARS;FAH;PRKCE;MTHFR;HMGCL;IBTK;SLC38A1;EGFR;CHST9;ACAD8;HNF4A;KITL;ALDH1L1;SRR;IL22;NDST3;AADAT;PRKCA;AUH;PDGFC;AASDHPPT
1265	GO Biological Process	positive regulation of biological process	97	818	1565	17157	1	0.0042	Ntng2;Gdnf;Eif2ak2;Eda2r;Socs2;Prkcd;Pias1;Adcy1;Ccm2;Cd274;Ugcg;Hgs;Grm1;Itgb1;Capn3;Raf1;Sema7a;Car7;Adcy8;Gpr3;Prkcz;Ankrd6;Brca1;Plcb4;Derl2;Prkce;Onecut2;Hivep3;Bmpr1a;Bok;Zap70;Gnal;Wnt5a;Gpam;Gas6;Trim35;Neurog3;Egfr;Tgfa;Cck;Faim;Ikbkg;Cklf;Sox1;Gpr150;E2f1;Dnajc3;Tbrg4;Fgf16;Myb;Creb1;Hnf4a;Taf1;Mapk8;Il6st;Lef1;Kitl;Npy1r;Ghr;Sox10;Ksr1;Calca;Map3k7ip1;Smad5;Il22;Sema3e;Cd38;Adra2b;Cd3e…	NTNG2;GDNF;EIF2AK2;EDA2R;SOCS2;PRKCD;PIAS1;ADCY1;CCM2;CD274;UGCG;HGS;GRM1;ITGB1;CAPN3;RAF1;SEMA7A;CAR7;ADCY8;GPR3;PRKCZ;ANKRD6;BRCA1;PLCB4;DERL2;PRKCE;ONECUT2;HIVEP3;BMPR1A;BOK;ZAP70;GNAL;WNT5A;GPAM;GAS6;TRIM35;NEUROG3;EGFR;TGFA;CCK;FAIM;IKBKG;CKLF;SOX1;GPR150;E2F1;DNAJC3;TBRG4;FGF16;MYB;CREB1;HNF4A;TAF1;MAPK8;IL6ST;LEF1;KITL;NPY1R;GHR;SOX10;KSR1;CALCA;MAP3K7IP1;SMAD5;IL22;SEMA3E;CD38;ADRA2B;CD3E…
1265	GO Biological Process	regulation of growth	26	818	312	17157	1	0.0042	Crk;Socs2;Mrpl28;Raf1;Crim1;Smarcad1;Spcs2;Gpam;Gas6;Parp1;Tes;D2Wsu81e;Yeats4;Smu1;Il6st;Npy1r;Ghr;Psmd13;Atp5d;Rbm19;Mkks;Rasgrf1;Rnf123;Tmem30a;Rasd2;Pck2	CRK;SOCS2;MRPL28;RAF1;CRIM1;SMARCAD1;SPCS2;GPAM;GAS6;PARP1;TES;D2WSU81E;YEATS4;SMU1;IL6ST;NPY1R;GHR;PSMD13;ATP5D;RBM19;MKKS;RASGRF1;RNF123;TMEM30A;RASD2;PCK2
1265	GO Biological Process	regulation of phosphorus metabolism	10	818	79	17157	1	0.0042	Grm1;Set;Prkce;Ibtk;Egfr;Kitl;Il22;Adrb1;Prkca;Pdgfc	GRM1;SET;PRKCE;IBTK;EGFR;KITL;IL22;ADRB1;PRKCA;PDGFC
1265	GO Biological Process	regulation of phosphate metabolism	10	818	79	17157	1	0.0042	Grm1;Set;Prkce;Ibtk;Egfr;Kitl;Il22;Adrb1;Prkca;Pdgfc	GRM1;SET;PRKCE;IBTK;EGFR;KITL;IL22;ADRB1;PRKCA;PDGFC
1265	GO Biological Process	cytoplasm organization and biogenesis	17	818	176	17157	1	0.0045	Mtdh;Crb3;1110032A13Rik;Cldn13;Nsun2;Enah;Polr3d;Ipo4;Ddx1;Pop4;Pard6a;Mphosph10;Pkp2;Hnf4a;Psmd13;Kif5b;Atad3a	MTDH;CRB3;1110032A13RIK;CLDN13;NSUN2;ENAH;POLR3D;IPO4;DDX1;POP4;PARD6A;MPHOSPH10;PKP2;HNF4A;PSMD13;KIF5B;ATAD3A
1265	GO Biological Process	response to extracellular stimulus	14	818	133	17157	1	0.0045	Foxa3;Crk;Atg7;Atp5k;Acss1;Slc2a5;Dgkz;Gpam;Parp1;Mlx;Hnf4a;Map1lc3b;Npy1r;Ucp2	FOXA3;CRK;ATG7;ATP5K;ACSS1;SLC2A5;DGKZ;GPAM;PARP1;MLX;HNF4A;MAP1LC3B;NPY1R;UCP2
1265	GO Biological Process	regulation of protein amino acid phosphorylation	7	818	44	17157	1	0.0045	Prkce;Ibtk;Egfr;Kitl;Il22;Prkca;Pdgfc	PRKCE;IBTK;EGFR;KITL;IL22;PRKCA;PDGFC
1265	GO Biological Process	phospholipid transport	4	818	15	17157	1	0.0046	Abca7;Atp9a;Abca1;Plscr4	ABCA7;ATP9A;ABCA1;PLSCR4
1265	GO Biological Process	positive regulation of transferase activity	22	818	252	17157	1	0.0047	Eda2r;Pias1;Ccm2;Hgs;Grm1;Raf1;Prkcz;Zap70;Gas6;Egfr;Ikbkg;Fgf16;Il6st;Npy1r;Ksr1;Map3k7ip1;Il22;Sema3e;Ctf1;Mapk8ip3;Rasgrf1;Ilk	EDA2R;PIAS1;CCM2;HGS;GRM1;RAF1;PRKCZ;ZAP70;GAS6;EGFR;IKBKG;FGF16;IL6ST;NPY1R;KSR1;MAP3K7IP1;IL22;SEMA3E;CTF1;MAPK8IP3;RASGRF1;ILK
1265	GO Biological Process	positive regulation of protein kinase activity	22	818	252	17157	1	0.0047	Eda2r;Pias1;Ccm2;Hgs;Grm1;Raf1;Prkcz;Zap70;Gas6;Egfr;Ikbkg;Fgf16;Il6st;Npy1r;Ksr1;Map3k7ip1;Il22;Sema3e;Ctf1;Mapk8ip3;Rasgrf1;Ilk	EDA2R;PIAS1;CCM2;HGS;GRM1;RAF1;PRKCZ;ZAP70;GAS6;EGFR;IKBKG;FGF16;IL6ST;NPY1R;KSR1;MAP3K7IP1;IL22;SEMA3E;CTF1;MAPK8IP3;RASGRF1;ILK
1265	GO Biological Process	regulation of peptidyl-tyrosine phosphorylation	6	818	34	17157	1	0.0049	Prkce;Egfr;Kitl;Il22;Prkca;Pdgfc	PRKCE;EGFR;KITL;IL22;PRKCA;PDGFC
