# Supplementary material for: Maternal High-Protein and Low-Protein Diets Perturb Hypothalamus and Liver Transcriptome and Metabolic Homeostasis in Adult Mouse Offspring
Source: Front Genet. 2018 Dec 11;9:642. doi: 10.3389/fgene.2018.00642 (PMC6297185; doi:10.3389/fgene.2018.00642)
Supplement: Supplementary file 3 [file Table_3.XLSX]

## Sheet: Table S3
Supplemental Table S3. Represented Pathways in the liver among HP/LC signatures.
ModuleSize	System	Gene.Category	ModuleOverlap	GeneSetCount	PopulationOverlap	Population	pvalue_corrected	Fisher_pvalue	Probe.Set	Gene.Symbol
1636	GO Biological Process	protein modification	161	1018	1708	17157	0.2218	1.1e-09	Mnat1;Riok2;Trib3;Dpm2;Stk24;Camk1;Trip12;Vps11;Ssh2;Skp2;Ppm1k;Vcpip1;Ptk6;Rnf13;Tlk1;Nedd4;Ube2i;Jak1;Alg2;Mapk8;Prkaa2;Pigt;Thop1;Nuak1;Smad7;Wee1;Hectd1;AU042671;Ubqln1;P4ha3;Ube2d3;Map4k4;Stk36;Sumo3;Adamts5;Prpf4b;Pdpk1;Tbl1x;Ikbkg;Mast2;Ahcyl1;Wwp1;Usp32;Dapk2;Ilf3;AU015263;Pdgfrb;Brd8;Hhat;Ankib1;Chst4;Col4a3bp;Pik3c2a;Thap7;Rock2;Ppp1r15b;Ppm1f;Srms;Rnf38;Tnks;Ptprs;Kitl;Tceb2;Cib1;Pkn2;…	MNAT1;RIOK2;TRIB3;DPM2;STK24;CAMK1;TRIP12;VPS11;SSH2;SKP2;PPM1K;VCPIP1;PTK6;RNF13;TLK1;NEDD4;UBE2I;JAK1;ALG2;MAPK8;PRKAA2;PIGT;THOP1;NUAK1;SMAD7;WEE1;HECTD1;AU042671;UBQLN1;P4HA3;UBE2D3;MAP4K4;STK36;SUMO3;ADAMTS5;PRPF4B;PDPK1;TBL1X;IKBKG;MAST2;AHCYL1;WWP1;USP32;DAPK2;ILF3;AU015263;PDGFRB;BRD8;HHAT;ANKIB1;CHST4;COL4A3BP;PIK3C2A;THAP7;ROCK2;PPP1R15B;PPM1F;SRMS;RNF38;TNKS;PTPRS;KITL;TCEB2;CIB1;PKN2;…
1636	GO Biological Process	RNA processing	60	1018	443	17157	0.31052	1.7e-09	Riok2;Snrpd3;Pop4;Snrpb2;Cstf2;Cpsf6;Rbm12b;Rpp30;Ddx52;Snrpe;Sfrs2ip;Prpf4b;Ppih;Ddx56;Hspa14;Rbm8a;Sf3b1;Srrm1;Mbnl1;Cstf2t;Sfpq;Ddx47;Rbm6;Lsm3;Rbm28;Sfrs7;Luc7l;Smu1;Rod1;Wbp4;Txnl4b;Plrg1;Dhx30;Scnm1;Zfml;Exosc8;Nono;Ddx10;Adarb1;U2af1l4;Magoh;Nufip1;Exosc3;Elac1;Ppp1r8;Elac2;2610101N10Rik;Prpf4;Cpsf2;Qk;Ddx42;Thoc3;Sf3a2;Ccnl2;Rbm5;Wac;Xrn1;Sf3a1;Zcchc11;Syncrip	RIOK2;SNRPD3;POP4;SNRPB2;CSTF2;CPSF6;RBM12B;RPP30;DDX52;SNRPE;SFRS2IP;PRPF4B;PPIH;DDX56;HSPA14;RBM8A;SF3B1;SRRM1;MBNL1;CSTF2T;SFPQ;DDX47;RBM6;LSM3;RBM28;SFRS7;LUC7L;SMU1;ROD1;WBP4;TXNL4B;PLRG1;DHX30;SCNM1;ZFML;EXOSC8;NONO;DDX10;ADARB1;U2AF1L4;MAGOH;NUFIP1;EXOSC3;ELAC1;PPP1R8;ELAC2;2610101N10RIK;PRPF4;CPSF2;QK;DDX42;THOC3;SF3A2;CCNL2;RBM5;WAC;XRN1;SF3A1;ZCCHC11;SYNCRIP
1636	GO Biological Process	RNA splicing	41	1018	255	17157	0.314956	5e-09	Snrpd3;Snrpb2;Cstf2;Cpsf6;Rbm12b;Snrpe;Sfrs2ip;Prpf4b;Ppih;Hspa14;Rbm8a;Sf3b1;Srrm1;Mbnl1;Cstf2t;Sfpq;Lsm3;Rbm28;Sfrs7;Smu1;Rod1;Wbp4;Txnl4b;Plrg1;Dhx30;Scnm1;Zfml;Nono;U2af1l4;Magoh;Ppp1r8;2610101N10Rik;Prpf4;Qk;Ddx42;Thoc3;Sf3a2;Ccnl2;Wac;Sf3a1;Syncrip	SNRPD3;SNRPB2;CSTF2;CPSF6;RBM12B;SNRPE;SFRS2IP;PRPF4B;PPIH;HSPA14;RBM8A;SF3B1;SRRM1;MBNL1;CSTF2T;SFPQ;LSM3;RBM28;SFRS7;SMU1;ROD1;WBP4;TXNL4B;PLRG1;DHX30;SCNM1;ZFML;NONO;U2AF1L4;MAGOH;PPP1R8;2610101N10RIK;PRPF4;QK;DDX42;THOC3;SF3A2;CCNL2;WAC;SF3A1;SYNCRIP
1636	GO Biological Process	biopolymer modification	168	1018	1858	17157	0.323828	9.7e-09	Mnat1;Riok2;Trib3;Dpm2;Stk24;Camk1;Trip12;Vps11;Ssh2;Skp2;Ppm1k;Vcpip1;Ptk6;Rnf13;Tlk1;Nedd4;Ube2i;Jak1;Alg2;Mapk8;Prkaa2;Pigt;Thop1;Nuak1;Smad7;Wee1;Hectd1;AU042671;Ubqln1;P4ha3;Ube2d3;Map4k4;Stk36;Sumo3;Adamts5;Prpf4b;Pdpk1;Tbl1x;Ikbkg;Mast2;Ahcyl1;Wwp1;Usp32;Dapk2;Ilf3;AU015263;Pdgfrb;Brd8;Hhat;Ankib1;Chst4;Pik3cd;Col4a3bp;Pik3c2a;Thap7;Rock2;Ppp1r15b;Ppm1f;Srms;Rnf38;Tnks;Ptprs;Kitl;Tceb2;Cib…	MNAT1;RIOK2;TRIB3;DPM2;STK24;CAMK1;TRIP12;VPS11;SSH2;SKP2;PPM1K;VCPIP1;PTK6;RNF13;TLK1;NEDD4;UBE2I;JAK1;ALG2;MAPK8;PRKAA2;PIGT;THOP1;NUAK1;SMAD7;WEE1;HECTD1;AU042671;UBQLN1;P4HA3;UBE2D3;MAP4K4;STK36;SUMO3;ADAMTS5;PRPF4B;PDPK1;TBL1X;IKBKG;MAST2;AHCYL1;WWP1;USP32;DAPK2;ILF3;AU015263;PDGFRB;BRD8;HHAT;ANKIB1;CHST4;PIK3CD;COL4A3BP;PIK3C2A;THAP7;ROCK2;PPP1R15B;PPM1F;SRMS;RNF38;TNKS;PTPRS;KITL;TCEB2;CIB…
1636	GO Biological Process	phosphorus metabolism	109	1018	1091	17157	0.39924	4.1e-08	Mnat1;Riok2;Trib3;Pnkp;Stk24;Camk1;Ssh2;Ppm1k;Ptk6;Nme3;Tlk1;Jak1;Mapk8;Prkaa2;Nuak1;Smad7;Wee1;Map4k4;Stk36;Prpf4b;Pdpk1;Ikbkg;Nrf1;Mast2;Dapk2;Ndufs7;Pdgfrb;Brd8;Pik3cd;Ndufs3;Sphk2;Col4a3bp;Pik3c2a;Tjp3;Rock2;Ppp1r15b;Ppm1f;Srms;Ptprs;Kitl;Cib1;Pkn2;Acvr1;Ddr1;Epha7;Ppm1l;Sephs1;Cpne3;Itch;Pten;Dgkz;Mtmr11;Acad10;Plk3;Ak3l1;Mertk;Cdk7;Cd38;Eif2ak1;C79127;Insr;Zcchc2;Ripk1;Sgk2;Stc1;Bckdk;Nrk;P…	MNAT1;RIOK2;TRIB3;PNKP;STK24;CAMK1;SSH2;PPM1K;PTK6;NME3;TLK1;JAK1;MAPK8;PRKAA2;NUAK1;SMAD7;WEE1;MAP4K4;STK36;PRPF4B;PDPK1;IKBKG;NRF1;MAST2;DAPK2;NDUFS7;PDGFRB;BRD8;PIK3CD;NDUFS3;SPHK2;COL4A3BP;PIK3C2A;TJP3;ROCK2;PPP1R15B;PPM1F;SRMS;PTPRS;KITL;CIB1;PKN2;ACVR1;DDR1;EPHA7;PPM1L;SEPHS1;CPNE3;ITCH;PTEN;DGKZ;MTMR11;ACAD10;PLK3;AK3L1;MERTK;CDK7;CD38;EIF2AK1;C79127;INSR;ZCCHC2;RIPK1;SGK2;STC1;BCKDK;NRK;P…
1636	GO Biological Process	phosphate metabolism	109	1018	1091	17157	0.53232	4.1e-08	Mnat1;Riok2;Trib3;Pnkp;Stk24;Camk1;Ssh2;Ppm1k;Ptk6;Nme3;Tlk1;Jak1;Mapk8;Prkaa2;Nuak1;Smad7;Wee1;Map4k4;Stk36;Prpf4b;Pdpk1;Ikbkg;Nrf1;Mast2;Dapk2;Ndufs7;Pdgfrb;Brd8;Pik3cd;Ndufs3;Sphk2;Col4a3bp;Pik3c2a;Tjp3;Rock2;Ppp1r15b;Ppm1f;Srms;Ptprs;Kitl;Cib1;Pkn2;Acvr1;Ddr1;Epha7;Ppm1l;Sephs1;Cpne3;Itch;Pten;Dgkz;Mtmr11;Acad10;Plk3;Ak3l1;Mertk;Cdk7;Cd38;Eif2ak1;C79127;Insr;Zcchc2;Ripk1;Sgk2;Stc1;Bckdk;Nrk;P…	MNAT1;RIOK2;TRIB3;PNKP;STK24;CAMK1;SSH2;PPM1K;PTK6;NME3;TLK1;JAK1;MAPK8;PRKAA2;NUAK1;SMAD7;WEE1;MAP4K4;STK36;PRPF4B;PDPK1;IKBKG;NRF1;MAST2;DAPK2;NDUFS7;PDGFRB;BRD8;PIK3CD;NDUFS3;SPHK2;COL4A3BP;PIK3C2A;TJP3;ROCK2;PPP1R15B;PPM1F;SRMS;PTPRS;KITL;CIB1;PKN2;ACVR1;DDR1;EPHA7;PPM1L;SEPHS1;CPNE3;ITCH;PTEN;DGKZ;MTMR11;ACAD10;PLK3;AK3L1;MERTK;CDK7;CD38;EIF2AK1;C79127;INSR;ZCCHC2;RIPK1;SGK2;STC1;BCKDK;NRK;P…
1636	GO Biological Process	RNA metabolism	69	1018	589	17157	0.57668	4.4e-08	Riok2;Snrpd3;Pop4;Snrpb2;Cstf2;Cpsf6;Rbm12b;Rpp30;Ddx52;Snrpe;Sfrs2ip;Prpf4b;Ppih;Ddx56;Hspa14;Rbm8a;Sf3b1;Srrm1;6430573F11Rik;Mbnl1;Ilf3;Cstf2t;Sfpq;Ddx47;Rbm6;Csde1;Paip1;Lsm3;Rbm28;Sfrs7;Luc7l;Smu1;Pum1;Rod1;Wbp4;Txnl4b;Plrg1;Dhx30;Scnm1;Zfml;Exosc8;Nono;Ddx10;Adarb1;U2af1l4;Magoh;Nufip1;Sars;Exosc3;Elac1;Ppp1r8;Elac2;2610101N10Rik;Prpf4;Cpsf2;Qk;Ddx42;Pum2;Polr2i;Thoc3;Sf3a2;Ccnl2;Polr3b;Rbm5…	RIOK2;SNRPD3;POP4;SNRPB2;CSTF2;CPSF6;RBM12B;RPP30;DDX52;SNRPE;SFRS2IP;PRPF4B;PPIH;DDX56;HSPA14;RBM8A;SF3B1;SRRM1;6430573F11RIK;MBNL1;ILF3;CSTF2T;SFPQ;DDX47;RBM6;CSDE1;PAIP1;LSM3;RBM28;SFRS7;LUC7L;SMU1;PUM1;ROD1;WBP4;TXNL4B;PLRG1;DHX30;SCNM1;ZFML;EXOSC8;NONO;DDX10;ADARB1;U2AF1L4;MAGOH;NUFIP1;SARS;EXOSC3;ELAC1;PPP1R8;ELAC2;2610101N10RIK;PRPF4;CPSF2;QK;DDX42;PUM2;POLR2I;THOC3;SF3A2;CCNL2;POLR3B;RBM5…
1636	GO Biological Process	phosphorylation	89	1018	865	17157	0.62104	2.2e-07	Mnat1;Riok2;Trib3;Pnkp;Stk24;Camk1;Ptk6;Nme3;Tlk1;Jak1;Mapk8;Prkaa2;Nuak1;Smad7;Wee1;Map4k4;Stk36;Prpf4b;Pdpk1;Ikbkg;Nrf1;Mast2;Dapk2;Ndufs7;Pdgfrb;Brd8;Pik3cd;Ndufs3;Sphk2;Col4a3bp;Pik3c2a;Tjp3;Rock2;Srms;Kitl;Pkn2;Acvr1;Ddr1;Epha7;Sephs1;Cpne3;Itch;Dgkz;Acad10;Plk3;Ak3l1;Mertk;Cdk7;Cd38;Eif2ak1;Insr;Zcchc2;Ripk1;Sgk2;Stc1;Bckdk;Nrk;Adipor1;Lats2;Ndufa12;Pik3r1;Pi4k2a;Gsk3b;Med6;Pik3c3;Map2k7;Nr…	MNAT1;RIOK2;TRIB3;PNKP;STK24;CAMK1;PTK6;NME3;TLK1;JAK1;MAPK8;PRKAA2;NUAK1;SMAD7;WEE1;MAP4K4;STK36;PRPF4B;PDPK1;IKBKG;NRF1;MAST2;DAPK2;NDUFS7;PDGFRB;BRD8;PIK3CD;NDUFS3;SPHK2;COL4A3BP;PIK3C2A;TJP3;ROCK2;SRMS;KITL;PKN2;ACVR1;DDR1;EPHA7;SEPHS1;CPNE3;ITCH;DGKZ;ACAD10;PLK3;AK3L1;MERTK;CDK7;CD38;EIF2AK1;INSR;ZCCHC2;RIPK1;SGK2;STC1;BCKDK;NRK;ADIPOR1;LATS2;NDUFA12;PIK3R1;PI4K2A;GSK3B;MED6;PIK3C3;MAP2K7;NR…
1636	GO Biological Process	organelle organization and biogenesis	139	1018	1563	17157	0.84284	6e-07	Riok2;Atpaf1;Arpc2;Ssh2;Baz1a;Vcpip1;Plxnc1;Tlk1;Ppara;Pop4;Wasl;Tubb5;Rab6;Gas7;Spg7;Mrpl22;Eif5b;Bach1;Ndel1;Cplx2;Tubb6;Ubqln1;Ddx52;Arnt;Fbf1;Rdx;Mtpn;Ddx56;Clasp1;Dvl1;Nrf1;Rab17;Vps41;Pex13;Txndc9;Pttg1;Lcp1;Baz1b;Arhgap24;Hist1h4a;Hist1h4b;Hist1h4f;Hist1h4i;Hist1h4m;Golga1;Pdgfrb;Smarca2;Hist2h2aa1;Hist2h2aa2;Brd8;Mrpl30;Syne1;Cd2ap;Smarcc1;Nsd1;Ndufs3;Brwd1;Ehd1;Espn;Epb4.1l2;Epb4.1l1;Dnm…	RIOK2;ATPAF1;ARPC2;SSH2;BAZ1A;VCPIP1;PLXNC1;TLK1;PPARA;POP4;WASL;TUBB5;RAB6;GAS7;SPG7;MRPL22;EIF5B;BACH1;NDEL1;CPLX2;TUBB6;UBQLN1;DDX52;ARNT;FBF1;RDX;MTPN;DDX56;CLASP1;DVL1;NRF1;RAB17;VPS41;PEX13;TXNDC9;PTTG1;LCP1;BAZ1B;ARHGAP24;HIST1H4A;HIST1H4B;HIST1H4F;HIST1H4I;HIST1H4M;GOLGA1;PDGFRB;SMARCA2;HIST2H2AA1;HIST2H2AA2;BRD8;MRPL30;SYNE1;CD2AP;SMARCC1;NSD1;NDUFS3;BRWD1;EHD1;ESPN;EPB4.1L2;EPB4.1L1;DNM…
1636	GO Biological Process	DNA metabolism	74	1018	701	17157	0.84284	9.2e-07	Mad2l2;Pnkp;Xrcc2;Baz1a;Tlk1;Hmgb3;Bach1;Xrcc3;Arnt;Nfic;Orc2l;Pttg1;Baz1b;Hist1h4a;Hist1h4b;Hist1h4f;Hist1h4i;Hist1h4m;Smarca2;Psme4;Hist2h2aa1;Hist2h2aa2;Brd8;Mcm7;Smarcc1;Nsd1;Sphk2;Brwd1;Msh3;Thap7;Msh2;Orc6l;Purb;Ing4;Sap18;Pold4;Uvrag;Chd7;Pold1;Nrip1;Ercc4;Suz12;Shprh;Recql4;Ep400;Rpa1;Banf1;Blm;Rrm1;Rfc5;Rad23b;Neil1;Gtf3c5;Taf1;Pold3;Ncor1;Gtf2h4;Uhrf1;Suv39h1;Sirt7;Npm3;Apex1;Nudt1;Nthl…	MAD2L2;PNKP;XRCC2;BAZ1A;TLK1;HMGB3;BACH1;XRCC3;ARNT;NFIC;ORC2L;PTTG1;BAZ1B;HIST1H4A;HIST1H4B;HIST1H4F;HIST1H4I;HIST1H4M;SMARCA2;PSME4;HIST2H2AA1;HIST2H2AA2;BRD8;MCM7;SMARCC1;NSD1;SPHK2;BRWD1;MSH3;THAP7;MSH2;ORC6L;PURB;ING4;SAP18;POLD4;UVRAG;CHD7;POLD1;NRIP1;ERCC4;SUZ12;SHPRH;RECQL4;EP400;RPA1;BANF1;BLM;RRM1;RFC5;RAD23B;NEIL1;GTF3C5;TAF1;POLD3;NCOR1;GTF2H4;UHRF1;SUV39H1;SIRT7;NPM3;APEX1;NUDT1;NTHL…
1636	GO Biological Process	protein amino acid phosphorylation	68	1018	631	17157	0.8872	1.2e-06	Mnat1;Riok2;Trib3;Stk24;Camk1;Ptk6;Tlk1;Jak1;Mapk8;Prkaa2;Nuak1;Smad7;Wee1;Map4k4;Stk36;Prpf4b;Pdpk1;Ikbkg;Mast2;Dapk2;Pdgfrb;Brd8;Col4a3bp;Pik3c2a;Rock2;Srms;Kitl;Pkn2;Acvr1;Ddr1;Epha7;Cpne3;Acad10;Plk3;Mertk;Cdk7;Cd38;Eif2ak1;Insr;Ripk1;Sgk2;Stc1;Bckdk;Nrk;Adipor1;Lats2;Pik3r1;Gsk3b;Map2k7;Nrp2;Araf;Vrk3;Acvr2b;Pik3ca;Taf1;Ulk4;Prpf4;Psmd10;Met;Yes1;Adck1;Dguok;Ltk;Nek1;Pik3r4;Nek2;Ripk2;Smad6	MNAT1;RIOK2;TRIB3;STK24;CAMK1;PTK6;TLK1;JAK1;MAPK8;PRKAA2;NUAK1;SMAD7;WEE1;MAP4K4;STK36;PRPF4B;PDPK1;IKBKG;MAST2;DAPK2;PDGFRB;BRD8;COL4A3BP;PIK3C2A;ROCK2;SRMS;KITL;PKN2;ACVR1;DDR1;EPHA7;CPNE3;ACAD10;PLK3;MERTK;CDK7;CD38;EIF2AK1;INSR;RIPK1;SGK2;STC1;BCKDK;NRK;ADIPOR1;LATS2;PIK3R1;GSK3B;MAP2K7;NRP2;ARAF;VRK3;ACVR2B;PIK3CA;TAF1;ULK4;PRPF4;PSMD10;MET;YES1;ADCK1;DGUOK;LTK;NEK1;PIK3R4;NEK2;RIPK2;SMAD6
1636	GO Biological Process	RNA splicing, via transesterification reactions with bulged adenosine as nucleophile	28	1018	173	17157	1	1.2e-06	Snrpd3;Snrpb2;Cstf2;Cpsf6;Snrpe;Prpf4b;Ppih;Rbm8a;Sf3b1;Srrm1;Cstf2t;Sfpq;Lsm3;Rbm28;Sfrs7;Wbp4;Txnl4b;Plrg1;Zfml;Nono;Magoh;Ppp1r8;2610101N10Rik;Prpf4;Thoc3;Sf3a2;Sf3a1;Syncrip	SNRPD3;SNRPB2;CSTF2;CPSF6;SNRPE;PRPF4B;PPIH;RBM8A;SF3B1;SRRM1;CSTF2T;SFPQ;LSM3;RBM28;SFRS7;WBP4;TXNL4B;PLRG1;ZFML;NONO;MAGOH;PPP1R8;2610101N10RIK;PRPF4;THOC3;SF3A2;SF3A1;SYNCRIP
1636	GO Biological Process	nuclear mRNA splicing, via spliceosome	28	1018	173	17157	1	1.2e-06	Snrpd3;Snrpb2;Cstf2;Cpsf6;Snrpe;Prpf4b;Ppih;Rbm8a;Sf3b1;Srrm1;Cstf2t;Sfpq;Lsm3;Rbm28;Sfrs7;Wbp4;Txnl4b;Plrg1;Zfml;Nono;Magoh;Ppp1r8;2610101N10Rik;Prpf4;Thoc3;Sf3a2;Sf3a1;Syncrip	SNRPD3;SNRPB2;CSTF2;CPSF6;SNRPE;PRPF4B;PPIH;RBM8A;SF3B1;SRRM1;CSTF2T;SFPQ;LSM3;RBM28;SFRS7;WBP4;TXNL4B;PLRG1;ZFML;NONO;MAGOH;PPP1R8;2610101N10RIK;PRPF4;THOC3;SF3A2;SF3A1;SYNCRIP
1636	GO Biological Process	RNA splicing, via transesterification reactions	28	1018	173	17157	1	1.2e-06	Snrpd3;Snrpb2;Cstf2;Cpsf6;Snrpe;Prpf4b;Ppih;Rbm8a;Sf3b1;Srrm1;Cstf2t;Sfpq;Lsm3;Rbm28;Sfrs7;Wbp4;Txnl4b;Plrg1;Zfml;Nono;Magoh;Ppp1r8;2610101N10Rik;Prpf4;Thoc3;Sf3a2;Sf3a1;Syncrip	SNRPD3;SNRPB2;CSTF2;CPSF6;SNRPE;PRPF4B;PPIH;RBM8A;SF3B1;SRRM1;CSTF2T;SFPQ;LSM3;RBM28;SFRS7;WBP4;TXNL4B;PLRG1;ZFML;NONO;MAGOH;PPP1R8;2610101N10RIK;PRPF4;THOC3;SF3A2;SF3A1;SYNCRIP
1636	GO Biological Process	response to DNA damage stimulus	50	804	359	11534	0.0079848	1.8e-06	Mnat1;Mad2l2;Pnkp;Xrcc2;Tlk1;Gtf2h2;Ube2i;Mapk8;Xrcc3;Cstf2;Wee1;Ube2d3;Bok;Nfic;Pttg1;Psme4;Cenpf;Ddx6;Msh3;Msh2;Cib1;Plk3;Uvrag;Pold1;Cdk7;Ercc4;Cul4a;Casp2;Atrx;Recql4;Rpa1;Blm;Yap1;Gsk3b;Rfc5;Rad23b;Neil1;Pold3;Usp1;Gtf2h4;Taf2;Uhrf1;Apex1;Ccng1;Nudt1;Nthl1;Rfx1;Stag1;Gtf2h3;Recql	MNAT1;MAD2L2;PNKP;XRCC2;TLK1;GTF2H2;UBE2I;MAPK8;XRCC3;CSTF2;WEE1;UBE2D3;BOK;NFIC;PTTG1;PSME4;CENPF;DDX6;MSH3;MSH2;CIB1;PLK3;UVRAG;POLD1;CDK7;ERCC4;CUL4A;CASP2;ATRX;RECQL4;RPA1;BLM;YAP1;GSK3B;RFC5;RAD23B;NEIL1;POLD3;USP1;GTF2H4;TAF2;UHRF1;APEX1;CCNG1;NUDT1;NTHL1;RFX1;STAG1;GTF2H3;RECQL
1636	GO Biological Process	mRNA metabolism	38	1018	290	17157	1	3.7e-06	Snrpd3;Snrpb2;Cstf2;Cpsf6;Snrpe;Sfrs2ip;Prpf4b;Ppih;Rbm8a;Sf3b1;Srrm1;Cstf2t;Sfpq;Csde1;Lsm3;Rbm28;Sfrs7;Pum1;Rod1;Wbp4;Txnl4b;Plrg1;Scnm1;Zfml;Nono;Adarb1;Magoh;Ppp1r8;2610101N10Rik;Prpf4;Cpsf2;Pum2;Thoc3;Sf3a2;Xrn1;Sf3a1;Zcchc11;Syncrip	SNRPD3;SNRPB2;CSTF2;CPSF6;SNRPE;SFRS2IP;PRPF4B;PPIH;RBM8A;SF3B1;SRRM1;CSTF2T;SFPQ;CSDE1;LSM3;RBM28;SFRS7;PUM1;ROD1;WBP4;TXNL4B;PLRG1;SCNM1;ZFML;NONO;ADARB1;MAGOH;PPP1R8;2610101N10RIK;PRPF4;CPSF2;PUM2;THOC3;SF3A2;XRN1;SF3A1;ZCCHC11;SYNCRIP
1636	GO Biological Process	mRNA processing	35	1018	257	17157	1	3.7e-06	Snrpd3;Snrpb2;Cstf2;Cpsf6;Snrpe;Sfrs2ip;Prpf4b;Ppih;Rbm8a;Sf3b1;Srrm1;Cstf2t;Sfpq;Lsm3;Rbm28;Sfrs7;Rod1;Wbp4;Txnl4b;Plrg1;Scnm1;Zfml;Nono;Adarb1;Magoh;Ppp1r8;2610101N10Rik;Prpf4;Cpsf2;Thoc3;Sf3a2;Xrn1;Sf3a1;Zcchc11;Syncrip	SNRPD3;SNRPB2;CSTF2;CPSF6;SNRPE;SFRS2IP;PRPF4B;PPIH;RBM8A;SF3B1;SRRM1;CSTF2T;SFPQ;LSM3;RBM28;SFRS7;ROD1;WBP4;TXNL4B;PLRG1;SCNM1;ZFML;NONO;ADARB1;MAGOH;PPP1R8;2610101N10RIK;PRPF4;CPSF2;THOC3;SF3A2;XRN1;SF3A1;ZCCHC11;SYNCRIP
1636	KEGG Pathways	Purine metabolism	23	1018	137	17157	0.00275	5.5e-06	Gda;Polr2k;Nme3;Pde7a;Polr2f;Znrd1;Polr2d;Pde8a;Adcy3;Pold4;Pold1;Ak3l1;Pde3b;Entpd2;Rrm1;Rfc5;Ampd2;Pold3;Ppat;Polr2i;Polr2h;Polr3b;Dguok	GDA;POLR2K;NME3;PDE7A;POLR2F;ZNRD1;POLR2D;PDE8A;ADCY3;POLD4;POLD1;AK3L1;PDE3B;ENTPD2;RRM1;RFC5;AMPD2;POLD3;PPAT;POLR2I;POLR2H;POLR3B;DGUOK
1636	GO Biological Process	cell cycle	97	1018	1058	17157	1	1e-05	Mnat1;Mad2l2;Hspa8;Axin2;Xrcc2;Rorc;Ilf2;Skp2;Tlk1;Ube2i;Id1;Tubb5;Gas7;Nbl1;Prkaa2;Xrcc3;Zfp39;Wee1;Ddx52;Mtpn;Clasp1;Pttg1;Ilf3;Cstf2t;Smarca2;Mcm7;Mphosph6;Sphk2;Pik3c2a;Mybl2;Csde1;Tgfb3;Msh2;Npepps;Dmtf1;Cdc37l1;Kitl;Pcnt;Usp16;Zfp655;Ing4;Txnl4b;Six3;Pten;Plk3;Mertk;Cdk7;Fadd;Ercc4;Dctn6;Ndn;Ppp2r3a;Lats2;Pik3r1;Rpa1;Banf1;Blm;Fcgr2b;Rrm1;Gsk3b;Ppp1ca;Map2k7;Cops6;Cxcl1;Araf;Ulk4;Gspt1;Taf2…	MNAT1;MAD2L2;HSPA8;AXIN2;XRCC2;RORC;ILF2;SKP2;TLK1;UBE2I;ID1;TUBB5;GAS7;NBL1;PRKAA2;XRCC3;ZFP39;WEE1;DDX52;MTPN;CLASP1;PTTG1;ILF3;CSTF2T;SMARCA2;MCM7;MPHOSPH6;SPHK2;PIK3C2A;MYBL2;CSDE1;TGFB3;MSH2;NPEPPS;DMTF1;CDC37L1;KITL;PCNT;USP16;ZFP655;ING4;TXNL4B;SIX3;PTEN;PLK3;MERTK;CDK7;FADD;ERCC4;DCTN6;NDN;PPP2R3A;LATS2;PIK3R1;RPA1;BANF1;BLM;FCGR2B;RRM1;GSK3B;PPP1CA;MAP2K7;COPS6;CXCL1;ARAF;ULK4;GSPT1;TAF2…
1636	KEGG Pathways	Colorectal cancer	17	804	77	11534	0.0085	1.7e-05	Axin2;Mapk8;Dvl1;Pdgfrb;Pik3cd;Msh3;Tgfb3;Msh2;Sos1;Fzd4;Pik3r1;Gsk3b;Pik3r2;Pik3ca;Fzd1;Met;Tgfb2	AXIN2;MAPK8;DVL1;PDGFRB;PIK3CD;MSH3;TGFB3;MSH2;SOS1;FZD4;PIK3R1;GSK3B;PIK3R2;PIK3CA;FZD1;MET;TGFB2
1636	KEGG Pathways	Pyrimidine metabolism	16	1018	86	17157	0.02	4e-05	Polr2k;Nme3;Polr2f;Znrd1;Polr2d;Txnrd1;Pold4;Pold1;Dhodh;Rrm1;Rfc5;Ak3;Pold3;Polr2i;Polr2h;Polr3b	POLR2K;NME3;POLR2F;ZNRD1;POLR2D;TXNRD1;POLD4;POLD1;DHODH;RRM1;RFC5;AK3;POLD3;POLR2I;POLR2H;POLR3B
1636	GO Biological Process	regulation of transcription, DNA-dependent	150	1018	1871	17157	1	6.3e-05	Mnat1;Trib3;Pcgf1;Rfxank;Hr;Rorc;Ilf2;Nr2c2;Zfp120;Mta3;Baz1a;Nfat5;Gtf3c1;Zfp191;Ppara;Clock;Wasl;Hmgb3;Ube2i;Id1;Bach1;Smad7;Med31;Zfp39;Klf7;Pknox1;Csdc2;Arnt;Mtpn;Pou3f2;Tbl1x;Per2;Ikbkg;Irf3;Nrf1;Nfic;Prox1;Nfatc2ip;Arid5b;Tcf21;Npas2;Baz1b;Nr3c1;Ilf3;Hist1h4b;Hist1h4m;Smarca2;Klhl24;Brd8;Mcm7;Rhobtb2;Ankib1;Smarcc1;Nsd1;Brwd1;Asb5;Lzic;Mybl2;Csde1;Znrd1;Thap7;Rora;Dmtf1;Tceb2;Zfp446;Purb;Pb…	MNAT1;TRIB3;PCGF1;RFXANK;HR;RORC;ILF2;NR2C2;ZFP120;MTA3;BAZ1A;NFAT5;GTF3C1;ZFP191;PPARA;CLOCK;WASL;HMGB3;UBE2I;ID1;BACH1;SMAD7;MED31;ZFP39;KLF7;PKNOX1;CSDC2;ARNT;MTPN;POU3F2;TBL1X;PER2;IKBKG;IRF3;NRF1;NFIC;PROX1;NFATC2IP;ARID5B;TCF21;NPAS2;BAZ1B;NR3C1;ILF3;HIST1H4B;HIST1H4M;SMARCA2;KLHL24;BRD8;MCM7;RHOBTB2;ANKIB1;SMARCC1;NSD1;BRWD1;ASB5;LZIC;MYBL2;CSDE1;ZNRD1;THAP7;RORA;DMTF1;TCEB2;ZFP446;PURB;PB…
1636	GO Biological Process	DNA repair	26	1018	191	17157	1	6.4e-05	Mad2l2;Pnkp;Xrcc2;Xrcc3;Pttg1;Smarca2;Psme4;Msh3;Msh2;Uvrag;Pold1;Ercc4;Shprh;Rpa1;Blm;Rrm1;Rfc5;Rad23b;Neil1;Gtf2h4;Uhrf1;Apex1;Nudt1;Nthl1;Gtf2h3;Recql	MAD2L2;PNKP;XRCC2;XRCC3;PTTG1;SMARCA2;PSME4;MSH3;MSH2;UVRAG;POLD1;ERCC4;SHPRH;RPA1;BLM;RRM1;RFC5;RAD23B;NEIL1;GTF2H4;UHRF1;APEX1;NUDT1;NTHL1;GTF2H3;RECQL
1636	GO Biological Process	cellular localization	77	1018	853	17157	1	0.00014	Ppp1r3c;Slc25a30;Camk1;Vps13a;Srp72;Eps15;Ube2i;Tubb5;Rab6;Spg7;Ndel1;Chmp1b;Bche;Tubb6;Oxa1l;Arnt;Hspa14;Per2;Rbm8a;Stx4a;Rab17;Vps41;Abcb10;Pex13;Rab3a;Golga1;Xpo5;Tmed5;Syne1;Ehd1;Rab24;Thap7;Stam2;Tpr;Slc25a28;Kif1c;Tsn;Pcnt;Pttg1ip;Arf3;Mtx1;Nrip1;Pdcd6ip;Dctn2;Sec24d;Ktn1;Zdhhc6;Xpo4;Magoh;Slc35a3;Ap2a1;Gsk3b;Med6;Kif5b;Nagpa;Ap1m1;Vps33a;Tln2;Cpe;Gtf2h4;Ehbp1;Dock2;Ptpn11;Dctn4;Derl1;Arfrp…	PPP1R3C;SLC25A30;CAMK1;VPS13A;SRP72;EPS15;UBE2I;TUBB5;RAB6;SPG7;NDEL1;CHMP1B;BCHE;TUBB6;OXA1L;ARNT;HSPA14;PER2;RBM8A;STX4A;RAB17;VPS41;ABCB10;PEX13;RAB3A;GOLGA1;XPO5;TMED5;SYNE1;EHD1;RAB24;THAP7;STAM2;TPR;SLC25A28;KIF1C;TSN;PCNT;PTTG1IP;ARF3;MTX1;NRIP1;PDCD6IP;DCTN2;SEC24D;KTN1;ZDHHC6;XPO4;MAGOH;SLC35A3;AP2A1;GSK3B;MED6;KIF5B;NAGPA;AP1M1;VPS33A;TLN2;CPE;GTF2H4;EHBP1;DOCK2;PTPN11;DCTN4;DERL1;ARFRP…
1636	KEGG Pathways	RNA polymerase	7	1018	22	17157	0.1	0.0002	Polr2k;Polr2f;Znrd1;Polr2d;Polr2i;Polr2h;Polr3b	POLR2K;POLR2F;ZNRD1;POLR2D;POLR2I;POLR2H;POLR3B
1636	GO Biological Process	cell division	26	1018	207	17157	1	0.00024	Mad2l2;Med31;Tubb6;Wee1;Rdx;Pttg1;Cdc37l1;Kitl;Pum1;Plk3;Cdk7;Fhl4;Cdc42ep5;Lats2;Ppp1ca;Iqgap1;Ccng1;Ccni;Pard3;Mobkl2c;Stag1;Ccnl2;Mapre2;Nek1;Nek2;Zcchc11	MAD2L2;MED31;TUBB6;WEE1;RDX;PTTG1;CDC37L1;KITL;PUM1;PLK3;CDK7;FHL4;CDC42EP5;LATS2;PPP1CA;IQGAP1;CCNG1;CCNI;PARD3;MOBKL2C;STAG1;CCNL2;MAPRE2;NEK1;NEK2;ZCCHC11
1636	GO Biological Process	negative regulation of cellular process	137	1018	1737	17157	1	0.00028	Axin2;Commd5;Slfn5;Kremen1;Xrcc2;Rorc;Hmox1;Mta3;Plxnc1;Hmgb3;Id1;Gas7;Socs7;Mapk8;Nbl1;Smad7;Rasal2;Klf7;Rdx;Ndrg1;Tbl1x;Clasp1;Ikbkg;Dvl1;Prox1;Tcf21;Ilf3;Hist1h4b;Hist1h4m;Smarca2;Gstm1;Cd2ap;Rhobtb2;Nsd1;Sphk2;Bnip2;Mybl2;Fabp7;Thap7;Tgfb3;Msh2;Crhr2;Dmtf1;Pacsin3;Marcks;Kitl;Rnf128;Ahctf1;Zfp446;Purb;Zmynd10;Zc3hc1;Abtb1;Ppm1l;Zfp655;Cebpg;Ing4;Sap18;Six3;Pten;Glmn;Adcy3;Klf12;Mertk;Edn3;Nri…	AXIN2;COMMD5;SLFN5;KREMEN1;XRCC2;RORC;HMOX1;MTA3;PLXNC1;HMGB3;ID1;GAS7;SOCS7;MAPK8;NBL1;SMAD7;RASAL2;KLF7;RDX;NDRG1;TBL1X;CLASP1;IKBKG;DVL1;PROX1;TCF21;ILF3;HIST1H4B;HIST1H4M;SMARCA2;GSTM1;CD2AP;RHOBTB2;NSD1;SPHK2;BNIP2;MYBL2;FABP7;THAP7;TGFB3;MSH2;CRHR2;DMTF1;PACSIN3;MARCKS;KITL;RNF128;AHCTF1;ZFP446;PURB;ZMYND10;ZC3HC1;ABTB1;PPM1L;ZFP655;CEBPG;ING4;SAP18;SIX3;PTEN;GLMN;ADCY3;KLF12;MERTK;EDN3;NRI…
1636	GO Biological Process	establishment of cellular localization	75	1018	847	17157	1	0.00031	Ppp1r3c;Slc25a30;Camk1;Vps13a;Srp72;Eps15;Ube2i;Tubb5;Rab6;Spg7;Ndel1;Chmp1b;Bche;Tubb6;Arnt;Hspa14;Per2;Rbm8a;Stx4a;Rab17;Vps41;Abcb10;Pex13;Rab3a;Golga1;Xpo5;Tmed5;Syne1;Ehd1;Rab24;Thap7;Stam2;Tpr;Slc25a28;Kif1c;Tsn;Pcnt;Pttg1ip;Arf3;Mtx1;Nrip1;Pdcd6ip;Dctn2;Sec24d;Ktn1;Zdhhc6;Xpo4;Magoh;Slc35a3;Ap2a1;Gsk3b;Med6;Kif5b;Nagpa;Ap1m1;Vps33a;Tln2;Cpe;Gtf2h4;Ehbp1;Ptpn11;Dctn4;Derl1;Arfrp1;Appbp2;Tho…	PPP1R3C;SLC25A30;CAMK1;VPS13A;SRP72;EPS15;UBE2I;TUBB5;RAB6;SPG7;NDEL1;CHMP1B;BCHE;TUBB6;ARNT;HSPA14;PER2;RBM8A;STX4A;RAB17;VPS41;ABCB10;PEX13;RAB3A;GOLGA1;XPO5;TMED5;SYNE1;EHD1;RAB24;THAP7;STAM2;TPR;SLC25A28;KIF1C;TSN;PCNT;PTTG1IP;ARF3;MTX1;NRIP1;PDCD6IP;DCTN2;SEC24D;KTN1;ZDHHC6;XPO4;MAGOH;SLC35A3;AP2A1;GSK3B;MED6;KIF5B;NAGPA;AP1M1;VPS33A;TLN2;CPE;GTF2H4;EHBP1;PTPN11;DCTN4;DERL1;ARFRP1;APPBP2;THO…
1636	GO Biological Process	cytokinesis	23	1018	177	17157	1	0.00033	Mad2l2;Med31;Tubb6;Wee1;Rdx;Pttg1;Cdc37l1;Plk3;Cdk7;Cdc42ep5;Lats2;Ppp1ca;Iqgap1;Ccng1;Ccni;Pard3;Mobkl2c;Stag1;Ccnl2;Mapre2;Nek1;Nek2;Zcchc11	MAD2L2;MED31;TUBB6;WEE1;RDX;PTTG1;CDC37L1;PLK3;CDK7;CDC42EP5;LATS2;PPP1CA;IQGAP1;CCNG1;CCNI;PARD3;MOBKL2C;STAG1;CCNL2;MAPRE2;NEK1;NEK2;ZCCHC11
1636	GO Biological Process	establishment and/or maintenance of chromatin architecture	35	1018	319	17157	1	0.00034	Baz1a;Tlk1;Bach1;Arnt;Pttg1;Baz1b;Hist1h4a;Hist1h4b;Hist1h4f;Hist1h4i;Hist1h4m;Smarca2;Hist2h2aa1;Hist2h2aa2;Brd8;Smarcc1;Nsd1;Brwd1;Thap7;Ing4;Sap18;Chd7;Nrip1;Suz12;Shprh;Ep400;Gtf3c5;Taf1;Ncor1;Suv39h1;Sirt7;Npm3;Ccnl2;Smarcal1;Smyd3	BAZ1A;TLK1;BACH1;ARNT;PTTG1;BAZ1B;HIST1H4A;HIST1H4B;HIST1H4F;HIST1H4I;HIST1H4M;SMARCA2;HIST2H2AA1;HIST2H2AA2;BRD8;SMARCC1;NSD1;BRWD1;THAP7;ING4;SAP18;CHD7;NRIP1;SUZ12;SHPRH;EP400;GTF3C5;TAF1;NCOR1;SUV39H1;SIRT7;NPM3;CCNL2;SMARCAL1;SMYD3
1636	GO Biological Process	negative regulation of cellular physiological process	128	1018	1614	17157	1	0.00036	Axin2;Commd5;Slfn5;Xrcc2;Rorc;Hmox1;Mta3;Hmgb3;Id1;Gas7;Mapk8;Nbl1;Smad7;Rasal2;Klf7;Rdx;Ndrg1;Tbl1x;Clasp1;Ikbkg;Dvl1;Prox1;Tcf21;Ilf3;Hist1h4b;Hist1h4m;Smarca2;Gstm1;Cd2ap;Rhobtb2;Nsd1;Sphk2;Bnip2;Mybl2;Fabp7;Thap7;Tgfb3;Msh2;Crhr2;Dmtf1;Pacsin3;Marcks;Kitl;Rnf128;Ahctf1;Zfp446;Purb;Zmynd10;Zc3hc1;Abtb1;Zfp655;Cebpg;Ing4;Sap18;Six3;Pten;Glmn;Adcy3;Klf12;Mertk;Edn3;Nrip1;Fadd;Spred1;Eif2ak1;AA98…	AXIN2;COMMD5;SLFN5;XRCC2;RORC;HMOX1;MTA3;HMGB3;ID1;GAS7;MAPK8;NBL1;SMAD7;RASAL2;KLF7;RDX;NDRG1;TBL1X;CLASP1;IKBKG;DVL1;PROX1;TCF21;ILF3;HIST1H4B;HIST1H4M;SMARCA2;GSTM1;CD2AP;RHOBTB2;NSD1;SPHK2;BNIP2;MYBL2;FABP7;THAP7;TGFB3;MSH2;CRHR2;DMTF1;PACSIN3;MARCKS;KITL;RNF128;AHCTF1;ZFP446;PURB;ZMYND10;ZC3HC1;ABTB1;ZFP655;CEBPG;ING4;SAP18;SIX3;PTEN;GLMN;ADCY3;KLF12;MERTK;EDN3;NRIP1;FADD;SPRED1;EIF2AK1;AA98…
1636	GO Biological Process	DNA packaging	36	1018	334	17157	1	0.00039	Baz1a;Tlk1;Hmgb3;Bach1;Arnt;Pttg1;Baz1b;Hist1h4a;Hist1h4b;Hist1h4f;Hist1h4i;Hist1h4m;Smarca2;Hist2h2aa1;Hist2h2aa2;Brd8;Smarcc1;Nsd1;Brwd1;Thap7;Ing4;Sap18;Chd7;Nrip1;Suz12;Shprh;Ep400;Gtf3c5;Taf1;Ncor1;Suv39h1;Sirt7;Npm3;Ccnl2;Smarcal1;Smyd3	BAZ1A;TLK1;HMGB3;BACH1;ARNT;PTTG1;BAZ1B;HIST1H4A;HIST1H4B;HIST1H4F;HIST1H4I;HIST1H4M;SMARCA2;HIST2H2AA1;HIST2H2AA2;BRD8;SMARCC1;NSD1;BRWD1;THAP7;ING4;SAP18;CHD7;NRIP1;SUZ12;SHPRH;EP400;GTF3C5;TAF1;NCOR1;SUV39H1;SIRT7;NPM3;CCNL2;SMARCAL1;SMYD3
1636	KEGG Pathways	mTOR signaling pathway	10	1018	48	17157	0.215	0.00043	Prkaa2;Pdpk1;Pik3cd;Pik3r1;Pik3r2;Prkaa1;Pik3ca;Vegfa;Hif1a;Pik3r4	PRKAA2;PDPK1;PIK3CD;PIK3R1;PIK3R2;PRKAA1;PIK3CA;VEGFA;HIF1A;PIK3R4
1636	GO Biological Process	negative regulation of physiological process	132	1018	1681	17157	1	0.00044	Axin2;Commd5;Slfn5;Xrcc2;Rorc;Hmox1;Mta3;Hmgb3;Id1;Gas7;Mapk8;Nbl1;Smad7;Rasal2;Klf7;Rdx;Ndrg1;Tbl1x;Clasp1;Ikbkg;Dvl1;Prox1;1700112C13Rik;Tcf21;Nr3c1;Ilf3;Hist1h4b;Hist1h4m;Smarca2;Gstm1;Cd2ap;Rhobtb2;Nsd1;Sphk2;Bnip2;Mybl2;Fabp7;Thap7;Tgfb3;Msh2;Crhr2;Dmtf1;Pacsin3;Marcks;Kitl;Rnf128;Ahctf1;Zfp446;Purb;Zmynd10;Zc3hc1;Abtb1;Zfp655;Cebpg;Ing4;Sap18;Six3;Pten;Glmn;Adcy3;Klf12;Mertk;Edn3;Nrip1;Fadd…	AXIN2;COMMD5;SLFN5;XRCC2;RORC;HMOX1;MTA3;HMGB3;ID1;GAS7;MAPK8;NBL1;SMAD7;RASAL2;KLF7;RDX;NDRG1;TBL1X;CLASP1;IKBKG;DVL1;PROX1;1700112C13RIK;TCF21;NR3C1;ILF3;HIST1H4B;HIST1H4M;SMARCA2;GSTM1;CD2AP;RHOBTB2;NSD1;SPHK2;BNIP2;MYBL2;FABP7;THAP7;TGFB3;MSH2;CRHR2;DMTF1;PACSIN3;MARCKS;KITL;RNF128;AHCTF1;ZFP446;PURB;ZMYND10;ZC3HC1;ABTB1;ZFP655;CEBPG;ING4;SAP18;SIX3;PTEN;GLMN;ADCY3;KLF12;MERTK;EDN3;NRIP1;FADD…
1636	GO Biological Process	response to DNA damage stimulus	34	1018	312	17157	1	0.00046	Mad2l2;Pnkp;Xrcc2;Tlk1;Mapk8;Xrcc3;Per2;Pttg1;Smarca2;Psme4;Hist2h2aa1;Msh3;Msh2;Uvrag;Pold1;Ercc4;Shprh;Rpa1;Blm;Rrm1;Rfc5;Rad23b;Neil1;Gtf2h4;Uhrf1;Ptpn11;Apex1;Ccng1;Nudt1;Nthl1;Gja1;Nek1;Gtf2h3;Recql	MAD2L2;PNKP;XRCC2;TLK1;MAPK8;XRCC3;PER2;PTTG1;SMARCA2;PSME4;HIST2H2AA1;MSH3;MSH2;UVRAG;POLD1;ERCC4;SHPRH;RPA1;BLM;RRM1;RFC5;RAD23B;NEIL1;GTF2H4;UHRF1;PTPN11;APEX1;CCNG1;NUDT1;NTHL1;GJA1;NEK1;GTF2H3;RECQL
1636	GO Biological Process	negative regulation of cell proliferation	50	1018	518	17157	1	0.00048	Commd5;Slfn5;Hmox1;Mta3;Nbl1;Rasal2;Ndrg1;Prox1;Smarca2;Rhobtb2;Fabp7;Tgfb3;Crhr2;Dmtf1;Marcks;Zmynd10;Abtb1;Ing4;Pten;Glmn;Adcy3;Edn3;Fadd;Spred1;Abi1;Htra1;Lepre1;Tpm2;Ndn;Ppp2r3a;Lats2;Dcbld2;Grb14;Fcgr2b;Ext2;Map2k7;Ppp2r1a;Ptp4a3;Adora3;Usf2;Ncor1;Rhobtb1;Ccng1;Rnd3;Mia3;Ptprc;Pax6;Safb2;Tcf4;Tgfb2	COMMD5;SLFN5;HMOX1;MTA3;NBL1;RASAL2;NDRG1;PROX1;SMARCA2;RHOBTB2;FABP7;TGFB3;CRHR2;DMTF1;MARCKS;ZMYND10;ABTB1;ING4;PTEN;GLMN;ADCY3;EDN3;FADD;SPRED1;ABI1;HTRA1;LEPRE1;TPM2;NDN;PPP2R3A;LATS2;DCBLD2;GRB14;FCGR2B;EXT2;MAP2K7;PPP2R1A;PTP4A3;ADORA3;USF2;NCOR1;RHOBTB1;CCNG1;RND3;MIA3;PTPRC;PAX6;SAFB2;TCF4;TGFB2
1636	GO Biological Process	positive regulation of cellular physiological process	103	1018	1260	17157	1	0.0005	Skp2;Eps15;Nfat5;Lta;Ppara;Ube2i;Id1;Jak1;Mapk8;Cd47;AY036118;Nrg4;Klf7;Arnt;Ndrg1;Bok;Mtpn;Per2;Irf3;Dvl1;Nfatc2ip;Pttg1;1700112C13Rik;Bcas2;Dapk2;Nr3c1;Spon2;Pik3cd;Sphk2;Bnip2;Brwd1;Hspg2;Mybl2;Tgfb3;Stam2;Msh2;Kitl;Zfp36l1;Ahctf1;Acvr1;Shfm1;Cebpg;Txnl4b;Six3;Pten;Thrap3;Glmn;Adcy3;Plk3;Mertk;Edn3;Fadd;Dido1;Cd38;Pdcd6ip;Ripk1;Suz12;Casp2;Ep400;Trim35;Fcgr2b;Ppp1ca;Med6;Map2k7;Tpp2;Tbl1xr1;Te…	SKP2;EPS15;NFAT5;LTA;PPARA;UBE2I;ID1;JAK1;MAPK8;CD47;AY036118;NRG4;KLF7;ARNT;NDRG1;BOK;MTPN;PER2;IRF3;DVL1;NFATC2IP;PTTG1;1700112C13RIK;BCAS2;DAPK2;NR3C1;SPON2;PIK3CD;SPHK2;BNIP2;BRWD1;HSPG2;MYBL2;TGFB3;STAM2;MSH2;KITL;ZFP36L1;AHCTF1;ACVR1;SHFM1;CEBPG;TXNL4B;SIX3;PTEN;THRAP3;GLMN;ADCY3;PLK3;MERTK;EDN3;FADD;DIDO1;CD38;PDCD6IP;RIPK1;SUZ12;CASP2;EP400;TRIM35;FCGR2B;PPP1CA;MED6;MAP2K7;TPP2;TBL1XR1;TE…
1636	GO Biological Process	actin polymerization and/or depolymerization	14	1018	86	17157	1	0.00051	Arpc2;Wasl;Gas7;Rdx;Mtpn;Pdgfrb;Arpc4;Nrk;Cdc42ep5;Pik3ca;Dock2;Ivns1abp;Msn;Pip5k1c	ARPC2;WASL;GAS7;RDX;MTPN;PDGFRB;ARPC4;NRK;CDC42EP5;PIK3CA;DOCK2;IVNS1ABP;MSN;PIP5K1C
1636	GO Biological Process	intracellular transport	73	1018	835	17157	1	0.00054	Ppp1r3c;Slc25a30;Camk1;Vps13a;Srp72;Eps15;Ube2i;Tubb5;Rab6;Spg7;Ndel1;Chmp1b;Bche;Tubb6;Arnt;Hspa14;Per2;Rbm8a;Stx4a;Rab17;Vps41;Abcb10;Pex13;Rab3a;Golga1;Xpo5;Tmed5;Ehd1;Rab24;Thap7;Stam2;Tpr;Slc25a28;Kif1c;Tsn;Pttg1ip;Arf3;Mtx1;Nrip1;Pdcd6ip;Dctn2;Sec24d;Ktn1;Zdhhc6;Xpo4;Magoh;Slc35a3;Ap2a1;Gsk3b;Med6;Kif5b;Nagpa;Ap1m1;Vps33a;Tln2;Cpe;Gtf2h4;Ehbp1;Ptpn11;Dctn4;Derl1;Arfrp1;Appbp2;Thoc3;Dtnb;Wdr…	PPP1R3C;SLC25A30;CAMK1;VPS13A;SRP72;EPS15;UBE2I;TUBB5;RAB6;SPG7;NDEL1;CHMP1B;BCHE;TUBB6;ARNT;HSPA14;PER2;RBM8A;STX4A;RAB17;VPS41;ABCB10;PEX13;RAB3A;GOLGA1;XPO5;TMED5;EHD1;RAB24;THAP7;STAM2;TPR;SLC25A28;KIF1C;TSN;PTTG1IP;ARF3;MTX1;NRIP1;PDCD6IP;DCTN2;SEC24D;KTN1;ZDHHC6;XPO4;MAGOH;SLC35A3;AP2A1;GSK3B;MED6;KIF5B;NAGPA;AP1M1;VPS33A;TLN2;CPE;GTF2H4;EHBP1;PTPN11;DCTN4;DERL1;ARFRP1;APPBP2;THOC3;DTNB;WDR…
1636	GO Biological Process	regulation of progression through cell cycle	59	1018	645	17157	1	0.00061	Mnat1;Mad2l2;Hspa8;Axin2;Rorc;Skp2;Id1;Gas7;Nbl1;Wee1;Ddx52;Mtpn;Pttg1;Ilf3;Smarca2;Mphosph6;Sphk2;Pik3c2a;Mybl2;Csde1;Tgfb3;Msh2;Dmtf1;Cdc37l1;Ing4;Six3;Pten;Plk3;Mertk;Cdk7;Dctn6;Ndn;Ppp2r3a;Lats2;Pik3r1;Fcgr2b;Gsk3b;Map2k7;Cxcl1;Araf;Ulk4;Gspt1;Uhrf1;Ptpn11;Psmd10;Nat6;Pitpnc1;Vegfa;Ccng1;Rnd3;Ccni;Yes1;Ccnl2;Nek1;Nek2;Tmpo;Maf;Tgfb2;Jtb	MNAT1;MAD2L2;HSPA8;AXIN2;RORC;SKP2;ID1;GAS7;NBL1;WEE1;DDX52;MTPN;PTTG1;ILF3;SMARCA2;MPHOSPH6;SPHK2;PIK3C2A;MYBL2;CSDE1;TGFB3;MSH2;DMTF1;CDC37L1;ING4;SIX3;PTEN;PLK3;MERTK;CDK7;DCTN6;NDN;PPP2R3A;LATS2;PIK3R1;FCGR2B;GSK3B;MAP2K7;CXCL1;ARAF;ULK4;GSPT1;UHRF1;PTPN11;PSMD10;NAT6;PITPNC1;VEGFA;CCNG1;RND3;CCNI;YES1;CCNL2;NEK1;NEK2;TMPO;MAF;TGFB2;JTB
1636	GO Biological Process	insulin receptor signaling pathway	15	1018	98	17157	1	0.00064	Ppara;Wasl;Jak1;Pdpk1;Sos1;Pde3b;Anxa2;Insr;Pik3r1;Grb14;Gsk3b;Pik3ca;Ptpn11;Pard3;Ptprk	PPARA;WASL;JAK1;PDPK1;SOS1;PDE3B;ANXA2;INSR;PIK3R1;GRB14;GSK3B;PIK3CA;PTPN11;PARD3;PTPRK
1636	GO Biological Process	actin cytoskeleton organization and biogenesis	35	1018	331	17157	1	0.00066	Arpc2;Plxnc1;Wasl;Gas7;Rdx;Mtpn;Lcp1;Arhgap24;Pdgfrb;Cd2ap;Espn;Epb4.1l2;Epb4.1l1;Rock2;Nrap;Syne2;Arpc4;Spred1;Abi1;Tpm2;Nrk;Cdc42ep5;Pik3r1;Dnmbp;Map2k7;Pik3ca;Eps8l2;Ehbp1;Dock2;Rhobtb1;Ivns1abp;Msn;Rnd3;Pip5k1c;Sh3d19	ARPC2;PLXNC1;WASL;GAS7;RDX;MTPN;LCP1;ARHGAP24;PDGFRB;CD2AP;ESPN;EPB4.1L2;EPB4.1L1;ROCK2;NRAP;SYNE2;ARPC4;SPRED1;ABI1;TPM2;NRK;CDC42EP5;PIK3R1;DNMBP;MAP2K7;PIK3CA;EPS8L2;EHBP1;DOCK2;RHOBTB1;IVNS1ABP;MSN;RND3;PIP5K1C;SH3D19
1636	GO Biological Process	positive regulation of physiological process	105	1018	1301	17157	1	0.00069	Skp2;Eps15;Nfat5;Lta;Ppara;Ube2i;Id1;Jak1;Mapk8;Cd47;AY036118;Nrg4;Klf7;Arnt;Ndrg1;Bok;Mtpn;Per2;Irf3;Dvl1;Nfatc2ip;Pttg1;1700112C13Rik;Bcas2;Dapk2;Nr3c1;Spon2;Pik3cd;Sphk2;Bnip2;Brwd1;Hspg2;Mybl2;Tgfb3;Stam2;Msh2;Crhr2;Kitl;Zfp36l1;Ahctf1;Acvr1;Shfm1;Cebpg;Txnl4b;Six3;Pten;Thrap3;Glmn;Adcy3;Plk3;Mertk;Edn3;Fadd;Dido1;Cd38;Pdcd6ip;Ripk1;Suz12;Nrk;Casp2;Ep400;Trim35;Fcgr2b;Ppp1ca;Med6;Map2k7;Tpp2;…	SKP2;EPS15;NFAT5;LTA;PPARA;UBE2I;ID1;JAK1;MAPK8;CD47;AY036118;NRG4;KLF7;ARNT;NDRG1;BOK;MTPN;PER2;IRF3;DVL1;NFATC2IP;PTTG1;1700112C13RIK;BCAS2;DAPK2;NR3C1;SPON2;PIK3CD;SPHK2;BNIP2;BRWD1;HSPG2;MYBL2;TGFB3;STAM2;MSH2;CRHR2;KITL;ZFP36L1;AHCTF1;ACVR1;SHFM1;CEBPG;TXNL4B;SIX3;PTEN;THRAP3;GLMN;ADCY3;PLK3;MERTK;EDN3;FADD;DIDO1;CD38;PDCD6IP;RIPK1;SUZ12;NRK;CASP2;EP400;TRIM35;FCGR2B;PPP1CA;MED6;MAP2K7;TPP2;…
1636	GO Biological Process	regulation of cell organization and biogenesis	14	1018	89	17157	1	0.00072	Arpc2;Wasl;Rdx;Mtpn;Clasp1;Dvl1;Pdgfrb;Abi1;Suz12;Nrk;Cdc42ep5;Pik3ca;Ivns1abp;Des	ARPC2;WASL;RDX;MTPN;CLASP1;DVL1;PDGFRB;ABI1;SUZ12;NRK;CDC42EP5;PIK3CA;IVNS1ABP;DES
1636	GO Biological Process	negative regulation of biological process	143	1018	1871	17157	1	0.00078	Axin2;Commd5;Slfn5;Kremen1;Xrcc2;Rorc;Hmox1;Ssh2;Mta3;Plxnc1;Hmgb3;Id1;Gas7;Socs7;Mapk8;Nbl1;Smad7;Rasal2;Klf7;Hrh4;Rdx;Ndrg1;Tbl1x;Clasp1;Ikbkg;Dvl1;Prox1;1700112C13Rik;Tcf21;Nr3c1;Ilf3;Hist1h4b;Hist1h4m;Smarca2;Gstm1;Cd2ap;Rhobtb2;Nsd1;Sphk2;Bnip2;Mybl2;Fabp7;Thap7;Tgfb3;Msh2;Crhr2;Dmtf1;Pacsin3;Marcks;Kitl;Rnf128;Ahctf1;Zfp446;Purb;Zmynd10;Zc3hc1;Abtb1;Ppm1l;Zfp655;Cebpg;Ing4;Sap18;Six3;Pten;G…	AXIN2;COMMD5;SLFN5;KREMEN1;XRCC2;RORC;HMOX1;SSH2;MTA3;PLXNC1;HMGB3;ID1;GAS7;SOCS7;MAPK8;NBL1;SMAD7;RASAL2;KLF7;HRH4;RDX;NDRG1;TBL1X;CLASP1;IKBKG;DVL1;PROX1;1700112C13RIK;TCF21;NR3C1;ILF3;HIST1H4B;HIST1H4M;SMARCA2;GSTM1;CD2AP;RHOBTB2;NSD1;SPHK2;BNIP2;MYBL2;FABP7;THAP7;TGFB3;MSH2;CRHR2;DMTF1;PACSIN3;MARCKS;KITL;RNF128;AHCTF1;ZFP446;PURB;ZMYND10;ZC3HC1;ABTB1;PPM1L;ZFP655;CEBPG;ING4;SAP18;SIX3;PTEN;G…
1636	GO Biological Process	transcription from RNA polymerase II promoter	83	1018	989	17157	1	0.00081	Mnat1;Pcgf1;Rorc;Nr2c2;Nfat5;Ppara;Gtf2h2;Ube2i;Id1;Klf7;Pknox1;Arnt;Pou3f2;Tbl1x;Per2;Irf3;Nrf1;Prox1;Nfatc2ip;Tcf21;Nr3c1;Hist1h4b;Hist1h4m;Nsd1;Brwd1;Lzic;Mybl2;Taf4b;Thap7;Polr2d;Dmtf1;Tceb2;Zfp446;Purb;Zfp655;Zfp52;Sap18;Six3;Thrap3;Klf12;Nrip1;AA987161;Mef2c;Creb5;Bcl6b;Ep400;Nr1d1;Rrm1;Zbtb7b;Gsk3b;Med6;Tbl1xr1;Tef;Tcfap2a;Thra;Taf1;Calcoco1;Tbx20;Usf2;Strap;Onecut2;Med9;Ncor1;Gtf2h4;Taf2;…	MNAT1;PCGF1;RORC;NR2C2;NFAT5;PPARA;GTF2H2;UBE2I;ID1;KLF7;PKNOX1;ARNT;POU3F2;TBL1X;PER2;IRF3;NRF1;PROX1;NFATC2IP;TCF21;NR3C1;HIST1H4B;HIST1H4M;NSD1;BRWD1;LZIC;MYBL2;TAF4B;THAP7;POLR2D;DMTF1;TCEB2;ZFP446;PURB;ZFP655;ZFP52;SAP18;SIX3;THRAP3;KLF12;NRIP1;AA987161;MEF2C;CREB5;BCL6B;EP400;NR1D1;RRM1;ZBTB7B;GSK3B;MED6;TBL1XR1;TEF;TCFAP2A;THRA;TAF1;CALCOCO1;TBX20;USF2;STRAP;ONECUT2;MED9;NCOR1;GTF2H4;TAF2;…
1636	GO Biological Process	protein polymerization	10	1018	52	17157	1	0.00084	Arpc2;Tubb5;Gas7;Tubb6;Mtpn;Arpc4;Nrk;Dock2;Des;Pip5k1c	ARPC2;TUBB5;GAS7;TUBB6;MTPN;ARPC4;NRK;DOCK2;DES;PIP5K1C
1636	GO Biological Process	regulation of apoptosis	82	1018	977	17157	1	0.00087	Xrcc2;Hr;Rorc;Nr2c2;Nme3;Lta;Id1;Mapk8;Bnip1;Nuak1;Smad7;Bok;Per2;Ikbkg;Dvl1;Bcas2;Prdx6-rs1;Dapk2;Nr3c1;Gstm1;Cd2ap;Smarcc1;Sphk2;Bnip2;Mybl2;Tulp3;Tgfb3;Msh2;Ppm1f;Kitl;Zfp36l1;Zc3hc1;Cebpg;Pten;Cradd;Plk3;Mertk;Fadd;Bmp8b;Dido1;Pdcd6ip;Ripk1;Ndn;Casp2;Traf1;Pik3r1;Trim35;Fcgr2b;Gsk3b;Ppp1ca;Map2k7;Tpp2;Pik3ca;Card10;Ucn2;Qk;Nfkbiz;Pef1;Pitpnc1;Vegfa;Apex1;Cxcl12;Foxe3;Ccng1;Hif1a;Met;Des;Rbm5;…	XRCC2;HR;RORC;NR2C2;NME3;LTA;ID1;MAPK8;BNIP1;NUAK1;SMAD7;BOK;PER2;IKBKG;DVL1;BCAS2;PRDX6-RS1;DAPK2;NR3C1;GSTM1;CD2AP;SMARCC1;SPHK2;BNIP2;MYBL2;TULP3;TGFB3;MSH2;PPM1F;KITL;ZFP36L1;ZC3HC1;CEBPG;PTEN;CRADD;PLK3;MERTK;FADD;BMP8B;DIDO1;PDCD6IP;RIPK1;NDN;CASP2;TRAF1;PIK3R1;TRIM35;FCGR2B;GSK3B;PPP1CA;MAP2K7;TPP2;PIK3CA;CARD10;UCN2;QK;NFKBIZ;PEF1;PITPNC1;VEGFA;APEX1;CXCL12;FOXE3;CCNG1;HIF1A;MET;DES;RBM5;…
1636	GO Biological Process	DNA replication	21	1018	167	17157	1	0.00091	Nfic;Orc2l;Smarca2;Mcm7;Sphk2;Msh3;Msh2;Orc6l;Purb;Pold4;Pold1;Recql4;Rpa1;Blm;Rrm1;Rfc5;Neil1;Pold3;Uhrf1;Top2b;Yes1	NFIC;ORC2L;SMARCA2;MCM7;SPHK2;MSH3;MSH2;ORC6L;PURB;POLD4;POLD1;RECQL4;RPA1;BLM;RRM1;RFC5;NEIL1;POLD3;UHRF1;TOP2B;YES1
1636	GO Biological Process	chromatin modification	22	1018	179	17157	1	0.00094	Baz1a;Tlk1;Arnt;Baz1b;Smarca2;Brd8;Smarcc1;Brwd1;Thap7;Ing4;Sap18;Nrip1;Suz12;Ep400;Gtf3c5;Taf1;Ncor1;Suv39h1;Sirt7;Ccnl2;Smarcal1;Smyd3	BAZ1A;TLK1;ARNT;BAZ1B;SMARCA2;BRD8;SMARCC1;BRWD1;THAP7;ING4;SAP18;NRIP1;SUZ12;EP400;GTF3C5;TAF1;NCOR1;SUV39H1;SIRT7;CCNL2;SMARCAL1;SMYD3
1636	GO Biological Process	regulation of programmed cell death	82	1018	983	17157	1	0.001	Xrcc2;Hr;Rorc;Nr2c2;Nme3;Lta;Id1;Mapk8;Bnip1;Nuak1;Smad7;Bok;Per2;Ikbkg;Dvl1;Bcas2;Prdx6-rs1;Dapk2;Nr3c1;Gstm1;Cd2ap;Smarcc1;Sphk2;Bnip2;Mybl2;Tulp3;Tgfb3;Msh2;Ppm1f;Kitl;Zfp36l1;Zc3hc1;Cebpg;Pten;Cradd;Plk3;Mertk;Fadd;Bmp8b;Dido1;Pdcd6ip;Ripk1;Ndn;Casp2;Traf1;Pik3r1;Trim35;Fcgr2b;Gsk3b;Ppp1ca;Map2k7;Tpp2;Pik3ca;Card10;Ucn2;Qk;Nfkbiz;Pef1;Pitpnc1;Vegfa;Apex1;Cxcl12;Foxe3;Ccng1;Hif1a;Met;Des;Rbm5;…	XRCC2;HR;RORC;NR2C2;NME3;LTA;ID1;MAPK8;BNIP1;NUAK1;SMAD7;BOK;PER2;IKBKG;DVL1;BCAS2;PRDX6-RS1;DAPK2;NR3C1;GSTM1;CD2AP;SMARCC1;SPHK2;BNIP2;MYBL2;TULP3;TGFB3;MSH2;PPM1F;KITL;ZFP36L1;ZC3HC1;CEBPG;PTEN;CRADD;PLK3;MERTK;FADD;BMP8B;DIDO1;PDCD6IP;RIPK1;NDN;CASP2;TRAF1;PIK3R1;TRIM35;FCGR2B;GSK3B;PPP1CA;MAP2K7;TPP2;PIK3CA;CARD10;UCN2;QK;NFKBIZ;PEF1;PITPNC1;VEGFA;APEX1;CXCL12;FOXE3;CCNG1;HIF1A;MET;DES;RBM5;…
1636	GO Biological Process	positive regulation of cellular process	107	1018	1349	17157	1	0.0011	Skp2;Eps15;Nfat5;Lta;Ppara;Ube2i;Id1;Jak1;Mapk8;Cd47;AY036118;Nrg4;Klf7;Arnt;Ndrg1;Bok;Mtpn;Per2;Irf3;Dvl1;Nfatc2ip;Pttg1;1700112C13Rik;Bcas2;Dapk2;Nr3c1;Spon2;Pik3cd;Sphk2;Bnip2;Brwd1;Hspg2;Mybl2;Tgfb3;Stam2;Msh2;Kitl;Zfp36l1;Ahctf1;Acvr1;Shfm1;Cebpg;Txnl4b;Six3;Pten;Thrap3;Glmn;Adcy3;Plk3;Mertk;Edn3;Fadd;Dido1;Cd38;Pdcd6ip;Ripk1;Suz12;Ndn;Casp2;Ep400;Trim35;Fcgr2b;Ppp1ca;Med6;Map2k7;Tpp2;Tbl1xr…	SKP2;EPS15;NFAT5;LTA;PPARA;UBE2I;ID1;JAK1;MAPK8;CD47;AY036118;NRG4;KLF7;ARNT;NDRG1;BOK;MTPN;PER2;IRF3;DVL1;NFATC2IP;PTTG1;1700112C13RIK;BCAS2;DAPK2;NR3C1;SPON2;PIK3CD;SPHK2;BNIP2;BRWD1;HSPG2;MYBL2;TGFB3;STAM2;MSH2;KITL;ZFP36L1;AHCTF1;ACVR1;SHFM1;CEBPG;TXNL4B;SIX3;PTEN;THRAP3;GLMN;ADCY3;PLK3;MERTK;EDN3;FADD;DIDO1;CD38;PDCD6IP;RIPK1;SUZ12;NDN;CASP2;EP400;TRIM35;FCGR2B;PPP1CA;MED6;MAP2K7;TPP2;TBL1XR…
1636	GO Biological Process	vesicle-mediated transport	65	1018	743	17157	1	0.0011	Eps15;Rab6;Guca2a;Sypl;Cd47;Bach1;Cplx2;Zfyve1;Dnajc5;Ndrg1;Mtpn;Stx4a;Wdfy3;Rab17;Exoc8;Rab3a;Golga1;Spon2;Ldlrap1;Ehd1;Arfgef1;Dnm1l;Tbc1d17;Stam2;Pacsin3;Kitl;Dctn3;Syp;Kif1c;Lrp6;Rab3il1;Cpne3;Cd302;Arf3;Mertk;Golt1b;Abi1;Sec24d;Ktn1;Spnb4;Fcgr2b;Ap2a1;Pik3c3;Kif5b;Clec4f;Stard9;Syt6;Ap1m1;Znrf1;Vps33a;Tln2;Vldlr;Cpe;Ehbp1;Arfrp1;Pitpnc1;Lmbr1l;Epn2;Trappc4;Nsf;Nek2;Stx18;Scarf1;Gnas;Stx12	EPS15;RAB6;GUCA2A;SYPL;CD47;BACH1;CPLX2;ZFYVE1;DNAJC5;NDRG1;MTPN;STX4A;WDFY3;RAB17;EXOC8;RAB3A;GOLGA1;SPON2;LDLRAP1;EHD1;ARFGEF1;DNM1L;TBC1D17;STAM2;PACSIN3;KITL;DCTN3;SYP;KIF1C;LRP6;RAB3IL1;CPNE3;CD302;ARF3;MERTK;GOLT1B;ABI1;SEC24D;KTN1;SPNB4;FCGR2B;AP2A1;PIK3C3;KIF5B;CLEC4F;STARD9;SYT6;AP1M1;ZNRF1;VPS33A;TLN2;VLDLR;CPE;EHBP1;ARFRP1;PITPNC1;LMBR1L;EPN2;TRAPPC4;NSF;NEK2;STX18;SCARF1;GNAS;STX12
1636	GO Biological Process	cellular protein catabolism	29	1018	266	17157	1	0.0012	Trip12;Skp2;Nedd4;Ube2i;Hectd1;Ube2d3;Smurf2;Wwp1;Usp32;Psmb6;Tceb2;Usp16;Itch;Psmb1;Rnf187;Htra1;Fuca2;Tpp2;Usp9x;Usp26;Derl1;Psmd4;Ube2e1;Usp13;Birc6;Usp30;Hspa5;Adamts2;Clpp	TRIP12;SKP2;NEDD4;UBE2I;HECTD1;UBE2D3;SMURF2;WWP1;USP32;PSMB6;TCEB2;USP16;ITCH;PSMB1;RNF187;HTRA1;FUCA2;TPP2;USP9X;USP26;DERL1;PSMD4;UBE2E1;USP13;BIRC6;USP30;HSPA5;ADAMTS2;CLPP
1636	GO Biological Process	proteolysis during cellular protein catabolism	29	1018	266	17157	1	0.0012	Trip12;Skp2;Nedd4;Ube2i;Hectd1;Ube2d3;Smurf2;Wwp1;Usp32;Psmb6;Tceb2;Usp16;Itch;Psmb1;Rnf187;Htra1;Fuca2;Tpp2;Usp9x;Usp26;Derl1;Psmd4;Ube2e1;Usp13;Birc6;Usp30;Hspa5;Adamts2;Clpp	TRIP12;SKP2;NEDD4;UBE2I;HECTD1;UBE2D3;SMURF2;WWP1;USP32;PSMB6;TCEB2;USP16;ITCH;PSMB1;RNF187;HTRA1;FUCA2;TPP2;USP9X;USP26;DERL1;PSMD4;UBE2E1;USP13;BIRC6;USP30;HSPA5;ADAMTS2;CLPP
1636	GO Biological Process	positive regulation of biological process	121	1018	1565	17157	1	0.0014	Skp2;Eps15;Nfat5;Lta;Ppara;Ube2i;Id1;Jak1;Mapk8;Cd47;AY036118;Nrg4;Plxna4;Klf7;Map3k7ip1;Arnt;Map4k4;Ndrg1;Bok;Mtpn;Per2;Ikbkg;Irf3;Dvl1;Nfatc2ip;Pttg1;1700112C13Rik;Bcas2;Dapk2;Nr3c1;Pdgfrb;Spon2;Pik3cd;Sphk2;Bnip2;Brwd1;Hspg2;Mybl2;Tgfb3;Stam2;Msh2;Crhr2;Kitl;Zfp36l1;Ahctf1;Acvr1;Shfm1;Cebpg;Sos1;Txnl4b;Six3;Pten;Thrap3;Glmn;Adcy3;Plk3;Mertk;Edn3;Fadd;Dido1;Cd38;Pdcd6ip;Abi1;Ripk1;Suz12;Ndn;Nrk…	SKP2;EPS15;NFAT5;LTA;PPARA;UBE2I;ID1;JAK1;MAPK8;CD47;AY036118;NRG4;PLXNA4;KLF7;MAP3K7IP1;ARNT;MAP4K4;NDRG1;BOK;MTPN;PER2;IKBKG;IRF3;DVL1;NFATC2IP;PTTG1;1700112C13RIK;BCAS2;DAPK2;NR3C1;PDGFRB;SPON2;PIK3CD;SPHK2;BNIP2;BRWD1;HSPG2;MYBL2;TGFB3;STAM2;MSH2;CRHR2;KITL;ZFP36L1;AHCTF1;ACVR1;SHFM1;CEBPG;SOS1;TXNL4B;SIX3;PTEN;THRAP3;GLMN;ADCY3;PLK3;MERTK;EDN3;FADD;DIDO1;CD38;PDCD6IP;ABI1;RIPK1;SUZ12;NDN;NRK…
1636	GO Biological Process	regulation of cell proliferation	90	1018	1113	17157	1	0.0016	Commd5;Slfn5;Hmox1;Skp2;Mta3;Mia2;Eps15;Lta;Jak1;Mapk8;Nbl1;Bach1;Rasal2;AY036118;Arnt;Ndrg1;Prox1;Pttg1;1700112C13Rik;Nr3c1;Hist1h4a;Hist1h4b;Smarca2;Rhobtb2;Hspg2;Mybl2;Fabp7;Tgfb3;Crhr2;Dmtf1;Marcks;Kitl;Car9;Zmynd10;Acvr1;Abtb1;Ing4;Txnl4b;Six3;Pten;Glmn;Adcy3;Mertk;Edn3;Fadd;Cd38;Spred1;Abi1;Htra1;Lepre1;Tpm2;Ndn;Ppp2r3a;Lats2;Dcbld2;Grb14;Fcgr2b;Ext2;Map2k7;Ppp2r1a;Araf;Ppp1r8;Ptp4a3;Adora3…	COMMD5;SLFN5;HMOX1;SKP2;MTA3;MIA2;EPS15;LTA;JAK1;MAPK8;NBL1;BACH1;RASAL2;AY036118;ARNT;NDRG1;PROX1;PTTG1;1700112C13RIK;NR3C1;HIST1H4A;HIST1H4B;SMARCA2;RHOBTB2;HSPG2;MYBL2;FABP7;TGFB3;CRHR2;DMTF1;MARCKS;KITL;CAR9;ZMYND10;ACVR1;ABTB1;ING4;TXNL4B;SIX3;PTEN;GLMN;ADCY3;MERTK;EDN3;FADD;CD38;SPRED1;ABI1;HTRA1;LEPRE1;TPM2;NDN;PPP2R3A;LATS2;DCBLD2;GRB14;FCGR2B;EXT2;MAP2K7;PPP2R1A;ARAF;PPP1R8;PTP4A3;ADORA3…
1636	GO Biological Process	enzyme linked receptor protein signaling pathway	48	1018	524	17157	1	0.0018	Ppara;Wasl;Jak1;Guca2a;Socs7;Smad7;Map4k4;Pdpk1;Ikbkg;Pdgfrb;Cd2ap;Ltbp3;Ptprs;Acvr1;Ddr1;Epha7;Ppm1l;Sos1;Itch;Mertk;Pde3b;Bmp8b;Il1rap;Anxa2;Insr;Htra1;Pik3r1;Grb14;Rrm1;Gsk3b;Nrp2;Acvr2b;Pik3ca;Fzd1;Strap;Ppat;Eps8l2;Sost;Ptpn11;Fbln5;Rnd3;Pard3;Ptprk;Ltk;Sh3d19;Ripk2;Smad6;Adamts2	PPARA;WASL;JAK1;GUCA2A;SOCS7;SMAD7;MAP4K4;PDPK1;IKBKG;PDGFRB;CD2AP;LTBP3;PTPRS;ACVR1;DDR1;EPHA7;PPM1L;SOS1;ITCH;MERTK;PDE3B;BMP8B;IL1RAP;ANXA2;INSR;HTRA1;PIK3R1;GRB14;RRM1;GSK3B;NRP2;ACVR2B;PIK3CA;FZD1;STRAP;PPAT;EPS8L2;SOST;PTPN11;FBLN5;RND3;PARD3;PTPRK;LTK;SH3D19;RIPK2;SMAD6;ADAMTS2
1636	KEGG Pathways	Prion disease	4	1018	10	17157	0.95	0.0019	Lamb1-1;Gfap;Rpsa;Hspa5	LAMB1-1;GFAP;RPSA;HSPA5
1636	GO Biological Process	ubiquitin-dependent protein catabolism	24	1018	214	17157	1	0.002	Trip12;Skp2;Nedd4;Ube2i;Hectd1;Ube2d3;Smurf2;Wwp1;Usp32;Psmb6;Tceb2;Usp16;Itch;Psmb1;Rnf187;Tpp2;Usp9x;Usp26;Psmd4;Ube2e1;Usp13;Birc6;Usp30;Hspa5	TRIP12;SKP2;NEDD4;UBE2I;HECTD1;UBE2D3;SMURF2;WWP1;USP32;PSMB6;TCEB2;USP16;ITCH;PSMB1;RNF187;TPP2;USP9X;USP26;PSMD4;UBE2E1;USP13;BIRC6;USP30;HSPA5
1636	GO Biological Process	nuclear export	10	1018	58	17157	1	0.002	Per2;Rbm8a;Xpo5;Tsn;Xpo4;Magoh;Gsk3b;Ptpn11;Thoc3;Syncrip	PER2;RBM8A;XPO5;TSN;XPO4;MAGOH;GSK3B;PTPN11;THOC3;SYNCRIP
1636	GO Biological Process	regulation of protein metabolism	41	1018	434	17157	1	0.0022	Arpc2;Nr2c2;Nfat5;Wasl;Rdx;Mtpn;Eif2b2;Clasp1;Irf3;Dvl1;Nfatc2ip;Pdgfrb;Spon2;Sphk2;Ddx6;Paip1;Etf1;Ppp1r15b;Kitl;Tsn;Rnf128;Purb;Pum1;Strbp;Glmn;Eif2ak1;Suz12;Nrk;Cdc42ep5;Bzw2;Gsk3b;Ppp1ca;Pik3ca;Adora3;Ucn2;Qk;Ivns1abp;Nfkbiz;Pum2;Des;Ripk2	ARPC2;NR2C2;NFAT5;WASL;RDX;MTPN;EIF2B2;CLASP1;IRF3;DVL1;NFATC2IP;PDGFRB;SPON2;SPHK2;DDX6;PAIP1;ETF1;PPP1R15B;KITL;TSN;RNF128;PURB;PUM1;STRBP;GLMN;EIF2AK1;SUZ12;NRK;CDC42EP5;BZW2;GSK3B;PPP1CA;PIK3CA;ADORA3;UCN2;QK;IVNS1ABP;NFKBIZ;PUM2;DES;RIPK2
1636	GO Biological Process	actin filament-based process	35	1018	355	17157	1	0.0022	Arpc2;Plxnc1;Wasl;Gas7;Rdx;Mtpn;Lcp1;Arhgap24;Pdgfrb;Cd2ap;Espn;Epb4.1l2;Epb4.1l1;Rock2;Nrap;Syne2;Arpc4;Spred1;Abi1;Tpm2;Nrk;Cdc42ep5;Pik3r1;Dnmbp;Map2k7;Pik3ca;Eps8l2;Ehbp1;Dock2;Rhobtb1;Ivns1abp;Msn;Rnd3;Pip5k1c;Sh3d19	ARPC2;PLXNC1;WASL;GAS7;RDX;MTPN;LCP1;ARHGAP24;PDGFRB;CD2AP;ESPN;EPB4.1L2;EPB4.1L1;ROCK2;NRAP;SYNE2;ARPC4;SPRED1;ABI1;TPM2;NRK;CDC42EP5;PIK3R1;DNMBP;MAP2K7;PIK3CA;EPS8L2;EHBP1;DOCK2;RHOBTB1;IVNS1ABP;MSN;RND3;PIP5K1C;SH3D19
1636	KEGG Pathways	Focal adhesion	23	1018	203	17157	1	0.0022	Mapk8;Pdpk1;Pdgfrb;Lamb1-1;Pik3cd;Lamc2;Rock2;Rap1b;Sos1;Pten;Itga3;Itga9;Reln;Pik3r1;Gsk3b;Ppp1ca;Pik3r2;Pik3ca;Vegfa;Met;Itgb6;Pip5k1c;Pik3r4	MAPK8;PDPK1;PDGFRB;LAMB1-1;PIK3CD;LAMC2;ROCK2;RAP1B;SOS1;PTEN;ITGA3;ITGA9;RELN;PIK3R1;GSK3B;PPP1CA;PIK3R2;PIK3CA;VEGFA;MET;ITGB6;PIP5K1C;PIK3R4
1636	GO Biological Process	modification-dependent protein catabolism	24	1018	215	17157	1	0.0022	Trip12;Skp2;Nedd4;Ube2i;Hectd1;Ube2d3;Smurf2;Wwp1;Usp32;Psmb6;Tceb2;Usp16;Itch;Psmb1;Rnf187;Tpp2;Usp9x;Usp26;Psmd4;Ube2e1;Usp13;Birc6;Usp30;Hspa5	TRIP12;SKP2;NEDD4;UBE2I;HECTD1;UBE2D3;SMURF2;WWP1;USP32;PSMB6;TCEB2;USP16;ITCH;PSMB1;RNF187;TPP2;USP9X;USP26;PSMD4;UBE2E1;USP13;BIRC6;USP30;HSPA5
1636	GO Biological Process	regulation of actin polymerization and/or depolymerization	9	1018	50	17157	1	0.0024	Arpc2;Wasl;Rdx;Mtpn;Pdgfrb;Nrk;Cdc42ep5;Pik3ca;Ivns1abp	ARPC2;WASL;RDX;MTPN;PDGFRB;NRK;CDC42EP5;PIK3CA;IVNS1ABP
1636	GO Biological Process	chromosome organization and biogenesis	37	1018	385	17157	1	0.0026	Baz1a;Tlk1;Bach1;Arnt;Pttg1;Baz1b;Hist1h4a;Hist1h4b;Hist1h4f;Hist1h4i;Hist1h4m;Smarca2;Hist2h2aa1;Hist2h2aa2;Brd8;Smarcc1;Nsd1;Brwd1;Thap7;Ing4;Sap18;Chd7;Nrip1;Suz12;Shprh;Ep400;Lats2;Gtf3c5;Taf1;Ncor1;Suv39h1;Sirt7;Npm3;Ccnl2;Nek2;Smarcal1;Smyd3	BAZ1A;TLK1;BACH1;ARNT;PTTG1;BAZ1B;HIST1H4A;HIST1H4B;HIST1H4F;HIST1H4I;HIST1H4M;SMARCA2;HIST2H2AA1;HIST2H2AA2;BRD8;SMARCC1;NSD1;BRWD1;THAP7;ING4;SAP18;CHD7;NRIP1;SUZ12;SHPRH;EP400;LATS2;GTF3C5;TAF1;NCOR1;SUV39H1;SIRT7;NPM3;CCNL2;NEK2;SMARCAL1;SMYD3
1636	GO Biological Process	chromosome organization and biogenesis (sensu Eukaryota)	36	1018	371	17157	1	0.0026	Baz1a;Tlk1;Bach1;Arnt;Pttg1;Baz1b;Hist1h4a;Hist1h4b;Hist1h4f;Hist1h4i;Hist1h4m;Smarca2;Hist2h2aa1;Hist2h2aa2;Brd8;Smarcc1;Nsd1;Brwd1;Thap7;Ing4;Sap18;Chd7;Nrip1;Suz12;Shprh;Ep400;Lats2;Gtf3c5;Taf1;Ncor1;Suv39h1;Sirt7;Npm3;Ccnl2;Smarcal1;Smyd3	BAZ1A;TLK1;BACH1;ARNT;PTTG1;BAZ1B;HIST1H4A;HIST1H4B;HIST1H4F;HIST1H4I;HIST1H4M;SMARCA2;HIST2H2AA1;HIST2H2AA2;BRD8;SMARCC1;NSD1;BRWD1;THAP7;ING4;SAP18;CHD7;NRIP1;SUZ12;SHPRH;EP400;LATS2;GTF3C5;TAF1;NCOR1;SUV39H1;SIRT7;NPM3;CCNL2;SMARCAL1;SMYD3
1636	GO Biological Process	mitotic cell cycle	38	1018	399	17157	1	0.0027	Mnat1;Mad2l2;Skp2;Id1;Tubb5;Wee1;Pttg1;Smarca2;Mphosph6;Mybl2;Npepps;Dmtf1;Cdc37l1;Pcnt;Zfp655;Txnl4b;Pten;Dctn6;Ppp2r3a;Lats2;Banf1;Rrm1;Cops6;Araf;Gspt1;Taf2;Uhrf1;Suv39h1;Ccng1;Rnd3;Stag1;Yes1;Mapre2;Nek1;Nek2;Zcchc11;Pax6;Dusp12	MNAT1;MAD2L2;SKP2;ID1;TUBB5;WEE1;PTTG1;SMARCA2;MPHOSPH6;MYBL2;NPEPPS;DMTF1;CDC37L1;PCNT;ZFP655;TXNL4B;PTEN;DCTN6;PPP2R3A;LATS2;BANF1;RRM1;COPS6;ARAF;GSPT1;TAF2;UHRF1;SUV39H1;CCNG1;RND3;STAG1;YES1;MAPRE2;NEK1;NEK2;ZCCHC11;PAX6;DUSP12
1636	GO Biological Process	protein catabolism	31	1018	307	17157	1	0.0027	Trip12;Skp2;Nedd4;Ube2i;Hectd1;Ube2d3;Smurf2;Wwp1;Usp32;Psmb6;Tceb2;Usp16;Itch;Psmb1;Rnf187;Htra1;Fuca2;Tpp2;Usp9x;Usp26;Psmd10;Derl1;Psmd4;Rpsa;Ube2e1;Usp13;Birc6;Usp30;Hspa5;Adamts2;Clpp	TRIP12;SKP2;NEDD4;UBE2I;HECTD1;UBE2D3;SMURF2;WWP1;USP32;PSMB6;TCEB2;USP16;ITCH;PSMB1;RNF187;HTRA1;FUCA2;TPP2;USP9X;USP26;PSMD10;DERL1;PSMD4;RPSA;UBE2E1;USP13;BIRC6;USP30;HSPA5;ADAMTS2;CLPP
1636	GO Biological Process	regulation of actin filament length	9	1018	51	17157	1	0.0028	Arpc2;Wasl;Rdx;Mtpn;Pdgfrb;Nrk;Cdc42ep5;Pik3ca;Ivns1abp	ARPC2;WASL;RDX;MTPN;PDGFRB;NRK;CDC42EP5;PIK3CA;IVNS1ABP
1636	GO Biological Process	covalent chromatin modification	10	1018	61	17157	1	0.0029	Smarca2;Thap7;Sap18;Suz12;Gtf3c5;Taf1;Ncor1;Suv39h1;Ccnl2;Smyd3	SMARCA2;THAP7;SAP18;SUZ12;GTF3C5;TAF1;NCOR1;SUV39H1;CCNL2;SMYD3
1636	GO Biological Process	mitochondrion organization and biogenesis	8	1018	42	17157	1	0.0029	Spg7;Nrf1;Dnm1l;Dctn6;Atg7;Myod1;Des;Tfam	SPG7;NRF1;DNM1L;DCTN6;ATG7;MYOD1;DES;TFAM
1636	GO Biological Process	nucleotide-excision repair	6	1018	25	17157	1	0.0029	Ercc4;Rpa1;Rrm1;Rad23b;Gtf2h4;Gtf2h3	ERCC4;RPA1;RRM1;RAD23B;GTF2H4;GTF2H3
1636	GO Biological Process	positive regulation of transcription from RNA polymerase II promoter	16	1018	126	17157	1	0.0032	Nfat5;Ppara;Ube2i;Klf7;Brwd1;Thrap3;Ep400;Med6;Tbl1xr1;Tef;Taf1;Calcoco1;Onecut2;Med9;Carf;Maf	NFAT5;PPARA;UBE2I;KLF7;BRWD1;THRAP3;EP400;MED6;TBL1XR1;TEF;TAF1;CALCOCO1;ONECUT2;MED9;CARF;MAF
1636	GO Biological Process	biopolymer catabolism	32	1018	327	17157	1	0.0038	Trip12;Skp2;Nedd4;Ube2i;Hectd1;Ube2d3;Smurf2;Wwp1;Usp32;Psmb6;Tceb2;Usp16;Itch;Psmb1;Rnf187;Htra1;Fuca2;Gsk3b;Tpp2;Usp9x;Usp26;Psmd10;Derl1;Psmd4;Rpsa;Ube2e1;Usp13;Birc6;Usp30;Hspa5;Adamts2;Clpp	TRIP12;SKP2;NEDD4;UBE2I;HECTD1;UBE2D3;SMURF2;WWP1;USP32;PSMB6;TCEB2;USP16;ITCH;PSMB1;RNF187;HTRA1;FUCA2;GSK3B;TPP2;USP9X;USP26;PSMD10;DERL1;PSMD4;RPSA;UBE2E1;USP13;BIRC6;USP30;HSPA5;ADAMTS2;CLPP
1636	GO Biological Process	interphase	20	1018	177	17157	1	0.0042	Mnat1;Skp2;Id1;Wee1;Smarca2;Mybl2;Dmtf1;Cdc37l1;Zfp655;Txnl4b;Pten;Dctn6;Ppp2r3a;Rrm1;Cops6;Araf;Gspt1;Rnd3;Yes1;Dusp12	MNAT1;SKP2;ID1;WEE1;SMARCA2;MYBL2;DMTF1;CDC37L1;ZFP655;TXNL4B;PTEN;DCTN6;PPP2R3A;RRM1;COPS6;ARAF;GSPT1;RND3;YES1;DUSP12
1636	GO Biological Process	interphase of mitotic cell cycle	20	1018	177	17157	1	0.0042	Mnat1;Skp2;Id1;Wee1;Smarca2;Mybl2;Dmtf1;Cdc37l1;Zfp655;Txnl4b;Pten;Dctn6;Ppp2r3a;Rrm1;Cops6;Araf;Gspt1;Rnd3;Yes1;Dusp12	MNAT1;SKP2;ID1;WEE1;SMARCA2;MYBL2;DMTF1;CDC37L1;ZFP655;TXNL4B;PTEN;DCTN6;PPP2R3A;RRM1;COPS6;ARAF;GSPT1;RND3;YES1;DUSP12
1636	GO Biological Process	heme metabolism	5	1018	19	17157	1	0.0042	Hmox1;Abcb10;Alas1;Urod;Cpox	HMOX1;ABCB10;ALAS1;UROD;CPOX
1636	GO Biological Process	biological process unknown	59	1018	702	17157	1	0.0043	Cnnm3;Abhd14a;Atpaf1;Commd5;1810043G02Rik;Clmn;Dtx4;Ankrd12;Cnot10;Chchd5;Pcgf5;Loh12cr1;Adamtsl3;Mrps34;Mrpl44;Bcas2;Arhgap24;Cpeb3;Syne1;Cd2ap;Dep1;Copg2as2;Arfgef1;Commd10;Tpr;Syne2;Zmynd10;Commd7;Chd7;Hint3;Fhl4;Ankrd24;Bcl7c;Cbwd1;Bat2;Mrpl40;Mgst3;Yap1;Bahd1;Pi4k2a;Cwf19l2;Trdn;Chchd2;Brf2;Znrf1;Ccdc9;Prdx4;Umodl1;Cyfip2;Psmd4;Fundc2;Zswim6;Plac9;Rbm5;Sh3d19;Depdc5;Cnot1;Rian;Sh3bgrl	CNNM3;ABHD14A;ATPAF1;COMMD5;1810043G02RIK;CLMN;DTX4;ANKRD12;CNOT10;CHCHD5;PCGF5;LOH12CR1;ADAMTSL3;MRPS34;MRPL44;BCAS2;ARHGAP24;CPEB3;SYNE1;CD2AP;DEP1;COPG2AS2;ARFGEF1;COMMD10;TPR;SYNE2;ZMYND10;COMMD7;CHD7;HINT3;FHL4;ANKRD24;BCL7C;CBWD1;BAT2;MRPL40;MGST3;YAP1;BAHD1;PI4K2A;CWF19L2;TRDN;CHCHD2;BRF2;ZNRF1;CCDC9;PRDX4;UMODL1;CYFIP2;PSMD4;FUNDC2;ZSWIM6;PLAC9;RBM5;SH3D19;DEPDC5;CNOT1;RIAN;SH3BGRL
1636	GO Biological Process	protein amino acid dephosphorylation	19	1018	166	17157	1	0.0045	Ssh2;Ppm1k;Ppp1r15b;Ppm1f;Ptprs;Cib1;Ppm1l;Pten;Mtmr11;C79127;Ppp2r3a;Ppp1ca;Ptp4a3;Ptpn11;Phactr4;Ptprk;Ptprc;Ppp1r11;Dusp12	SSH2;PPM1K;PPP1R15B;PPM1F;PTPRS;CIB1;PPM1L;PTEN;MTMR11;C79127;PPP2R3A;PPP1CA;PTP4A3;PTPN11;PHACTR4;PTPRK;PTPRC;PPP1R11;DUSP12
1636	GO Biological Process	apoptosis	97	1018	1262	17157	1	0.0048	Trib3;Rfxank;Xrcc2;Hr;Rorc;Nr2c2;Nme3;Lta;Id1;Mapk8;Bnip1;Nuak1;Smad7;Unc5d;Rdx;Bok;Per2;Ikbkg;Dvl1;Prox1;Bcas2;Prdx6-rs1;Dapk2;Nr3c1;Rtn2;Sfpq;Gstm1;Timm50;Cd2ap;Smarcc1;Sphk2;Bnip2;Mybl2;Tulp3;Tgfb3;Msh2;Ppm1f;Kitl;Zfp36l1;Zc3hc1;Cebpg;Ing4;Pten;Cradd;Dgkz;Plk3;Mertk;Fadd;Bmp8b;Dido1;Cd38;Pdcd6ip;Ripk1;Htra1;Ndn;Casp2;Nfatc3;Traf1;Pik3r1;Blm;Trim35;Fcgr2b;Txnl1;Gsk3b;Ppp1ca;Map2k7;Tpp2;Pik3ca;C…	TRIB3;RFXANK;XRCC2;HR;RORC;NR2C2;NME3;LTA;ID1;MAPK8;BNIP1;NUAK1;SMAD7;UNC5D;RDX;BOK;PER2;IKBKG;DVL1;PROX1;BCAS2;PRDX6-RS1;DAPK2;NR3C1;RTN2;SFPQ;GSTM1;TIMM50;CD2AP;SMARCC1;SPHK2;BNIP2;MYBL2;TULP3;TGFB3;MSH2;PPM1F;KITL;ZFP36L1;ZC3HC1;CEBPG;ING4;PTEN;CRADD;DGKZ;PLK3;MERTK;FADD;BMP8B;DIDO1;CD38;PDCD6IP;RIPK1;HTRA1;NDN;CASP2;NFATC3;TRAF1;PIK3R1;BLM;TRIM35;FCGR2B;TXNL1;GSK3B;PPP1CA;MAP2K7;TPP2;PIK3CA;C…
1636	GO Biological Process	programmed cell death	98	1018	1279	17157	1	0.005	Trib3;Rfxank;Xrcc2;Hr;Rorc;Nr2c2;Nme3;Lta;Id1;Mapk8;Bnip1;Nuak1;Smad7;Unc5d;Rdx;Bok;Per2;Ikbkg;Dvl1;Prox1;Bcas2;Prdx6-rs1;Dapk2;Nr3c1;Rtn2;Sfpq;Gstm1;Timm50;Cd2ap;Smarcc1;Sphk2;Bnip2;Mybl2;Tulp3;Tgfb3;Msh2;Ppm1f;Kitl;Zfp36l1;Zc3hc1;Cebpg;Ing4;Pten;Cradd;Dgkz;Plk3;Mertk;Fadd;Bmp8b;Dido1;Cd38;Pdcd6ip;Ripk1;Htra1;Ndn;Casp2;Nfatc3;Traf1;Pik3r1;Blm;Trim35;Fcgr2b;Txnl1;Gsk3b;Ppp1ca;Map2k7;Tpp2;Cxcl1;Pi…	TRIB3;RFXANK;XRCC2;HR;RORC;NR2C2;NME3;LTA;ID1;MAPK8;BNIP1;NUAK1;SMAD7;UNC5D;RDX;BOK;PER2;IKBKG;DVL1;PROX1;BCAS2;PRDX6-RS1;DAPK2;NR3C1;RTN2;SFPQ;GSTM1;TIMM50;CD2AP;SMARCC1;SPHK2;BNIP2;MYBL2;TULP3;TGFB3;MSH2;PPM1F;KITL;ZFP36L1;ZC3HC1;CEBPG;ING4;PTEN;CRADD;DGKZ;PLK3;MERTK;FADD;BMP8B;DIDO1;CD38;PDCD6IP;RIPK1;HTRA1;NDN;CASP2;NFATC3;TRAF1;PIK3R1;BLM;TRIM35;FCGR2B;TXNL1;GSK3B;PPP1CA;MAP2K7;TPP2;CXCL1;PI…
1636	GO Biological Process	secretory pathway	32	1018	333	17157	1	0.005	Srp72;Rab6;Guca2a;Cplx2;Bche;Dnajc5;Ndrg1;Mtpn;Stx4a;Exoc8;Rab3a;Nrxn2;Plekha8;Arfgef1;Syn3;Kitl;Syp;Kif1c;Rab3il1;Sec24d;Ap1m1;Znrf1;Vps33a;Adora3;Syn2;Cpe;Tmed10;Trappc4;Nsf;Nek2;Stx18;Gnas	SRP72;RAB6;GUCA2A;CPLX2;BCHE;DNAJC5;NDRG1;MTPN;STX4A;EXOC8;RAB3A;NRXN2;PLEKHA8;ARFGEF1;SYN3;KITL;SYP;KIF1C;RAB3IL1;SEC24D;AP1M1;ZNRF1;VPS33A;ADORA3;SYN2;CPE;TMED10;TRAPPC4;NSF;NEK2;STX18;GNAS
