# Supplementary material for: Maternal High-Protein and Low-Protein Diets Perturb Hypothalamus and Liver Transcriptome and Metabolic Homeostasis in Adult Mouse Offspring
Source: Front Genet. 2018 Dec 11;9:642. doi: 10.3389/fgene.2018.00642 (PMC6297185; doi:10.3389/fgene.2018.00642)
Supplement: Supplementary file 4 [file Table_4.XLSX]

## Sheet: Table S4
Supplemental Table S4. Represented Pathways in the liver among LP/HC signatures.
ModuleSize	System	Gene.Category	ModuleOverlap	GeneSetCount	PopulationOverlap	Population	pvalue_corrected	Fisher_pvalue	Probe.Set	Gene.Symbol
771	GO Biological Process	phosphorylation	44	477	865	17157	0.368188	8.3e-05	Wee1;Rock2;Atr;Tgfbr2;Camk1;Snrk;Epha1;Pank3;Nek2;Ak3l1;Araf;Pcsk6;Mapk8;Lrrk1;Smad2;Map2k3;Map4k4;Ptk6;Prkca;Chka;Stk38l;Lmo7;Acad10;Pik3r1;Riok2;Atp6v1e1;Smad1;Pik3cb;Trib3;Prkacb;Nrp2;Ros1;Sbk1;Riok3;Atp6v1h;Ptpra;Cask;Mast2;Smad7;Rhebl1;Epha7;Plk4;Pdk1;Pdxk	WEE1;ROCK2;ATR;TGFBR2;CAMK1;SNRK;EPHA1;PANK3;NEK2;AK3L1;ARAF;PCSK6;MAPK8;LRRK1;SMAD2;MAP2K3;MAP4K4;PTK6;PRKCA;CHKA;STK38L;LMO7;ACAD10;PIK3R1;RIOK2;ATP6V1E1;SMAD1;PIK3CB;TRIB3;PRKACB;NRP2;ROS1;SBK1;RIOK3;ATP6V1H;PTPRA;CASK;MAST2;SMAD7;RHEBL1;EPHA7;PLK4;PDK1;PDXK
771	GO Biological Process	protein amino acid phosphorylation	35	477	631	17157	0.381496	8.6e-05	Wee1;Rock2;Atr;Tgfbr2;Camk1;Snrk;Epha1;Nek2;Araf;Pcsk6;Mapk8;Lrrk1;Smad2;Map2k3;Map4k4;Ptk6;Prkca;Stk38l;Acad10;Pik3r1;Riok2;Smad1;Trib3;Prkacb;Nrp2;Ros1;Sbk1;Riok3;Ptpra;Cask;Mast2;Smad7;Epha7;Plk4;Pdk1	WEE1;ROCK2;ATR;TGFBR2;CAMK1;SNRK;EPHA1;NEK2;ARAF;PCSK6;MAPK8;LRRK1;SMAD2;MAP2K3;MAP4K4;PTK6;PRKCA;STK38L;ACAD10;PIK3R1;RIOK2;SMAD1;TRIB3;PRKACB;NRP2;ROS1;SBK1;RIOK3;PTPRA;CASK;MAST2;SMAD7;EPHA7;PLK4;PDK1
771	GO Biological Process	protein transport	36	477	685	17157	0.8872	0.0002	Ywhag;Per2;Ppp1r3c;Ap1s2;Arf4;Mfap3l;Sec23a;Ywhaq;Clpx;Pttg1ip;Golga2;Rab40c;Fbxo27;Ube2i;Pdcd6ip;Dlgap2;Kif13a;Arfgap3;Lamp2;Gga2;Zdhhc6;Stk38l;Gopc;Myo6;Vps13a;Sec23b;Lyst;Slc9a3r1;Syngr1;Nrip1;Cask;Ap1g1;Ywhab;Snx8;Slc35a3;Snx10	YWHAG;PER2;PPP1R3C;AP1S2;ARF4;MFAP3L;SEC23A;YWHAQ;CLPX;PTTG1IP;GOLGA2;RAB40C;FBXO27;UBE2I;PDCD6IP;DLGAP2;KIF13A;ARFGAP3;LAMP2;GGA2;ZDHHC6;STK38L;GOPC;MYO6;VPS13A;SEC23B;LYST;SLC9A3R1;SYNGR1;NRIP1;CASK;AP1G1;YWHAB;SNX8;SLC35A3;SNX10
771	KEGG Pathways	Cell cycle	11	477	108	17157	0.105	0.00021	Wee1;Ywhag;Cdc6;Ywhaq;Tfdp1;Anapc11;Smad2;Anapc5;Rbx1;Cdkn2c;Ywhab	WEE1;YWHAG;CDC6;YWHAQ;TFDP1;ANAPC11;SMAD2;ANAPC5;RBX1;CDKN2C;YWHAB
771	GO Biological Process	protein modification	72	477	1708	17157	0.97592	0.00022	Wee1;Fbxo36;Rock2;Atr;Ptpn12;Tgfbr2;B3gnt3;Tpst2;Senp2;Ssh2;Ankib1;Camk1;St3gal6;Dph5;Snrk;Usp2;Epha1;P4ha2;Nek2;Ppp1r15b;Galnt4;Araf;Pcsk6;Ihh;Ctsl;Mapk8;Lrrk1;Anapc11;Fbxo27;Ube2i;Smad2;Map2k3;Cul2;Map4k4;Ptk6;Prkca;Zmpste24;Ppm1a;Stk38l;Ppp1r14b;Acad10;Pik3r1;Uchl1;Riok2;Smad1;Trib3;Anapc5;Prkacb;Nrp2;Rabggta;Ros1;Sbk1;Fbxo9;Riok3;Rbx1;Opn3;Entpd5;Ptpra;Cask;Nedd4l;Fut10;Mast2;Smad7;Sumo3;Epha…	WEE1;FBXO36;ROCK2;ATR;PTPN12;TGFBR2;B3GNT3;TPST2;SENP2;SSH2;ANKIB1;CAMK1;ST3GAL6;DPH5;SNRK;USP2;EPHA1;P4HA2;NEK2;PPP1R15B;GALNT4;ARAF;PCSK6;IHH;CTSL;MAPK8;LRRK1;ANAPC11;FBXO27;UBE2I;SMAD2;MAP2K3;CUL2;MAP4K4;PTK6;PRKCA;ZMPSTE24;PPM1A;STK38L;PPP1R14B;ACAD10;PIK3R1;UCHL1;RIOK2;SMAD1;TRIB3;ANAPC5;PRKACB;NRP2;RABGGTA;ROS1;SBK1;FBXO9;RIOK3;RBX1;OPN3;ENTPD5;PTPRA;CASK;NEDD4L;FUT10;MAST2;SMAD7;SUMO3;EPHA…
771	GO Biological Process	rhythmic process	13	477	147	17157	1	0.00024	Wee1;Per2;Fzd4;Hlf;Npas2;Per3;Tef;Clock;Taf4a;Dbp;Opn3;Nrip1;Rora	WEE1;PER2;FZD4;HLF;NPAS2;PER3;TEF;CLOCK;TAF4A;DBP;OPN3;NRIP1;RORA
771	GO Biological Process	establishment of protein localization	39	477	780	17157	1	0.0003	Ywhag;Per2;Ppp1r3c;Ap1s2;Arf4;Mfap3l;Sec23a;Ywhaq;Clpx;Pttg1ip;Myo10;Golga2;Rab40c;Fbxo27;Ube2i;Pdcd6ip;Dlgap2;Kif13a;Arfgap3;Lamp2;Gga2;Zdhhc6;Stk38l;Gopc;Myo6;Vps13a;Sec23b;Abcc8;Lyst;Slc9a3r1;Syngr1;Nrip1;Cask;Ap1g1;Ywhab;Snx8;Slc35a3;Syt5;Snx10	YWHAG;PER2;PPP1R3C;AP1S2;ARF4;MFAP3L;SEC23A;YWHAQ;CLPX;PTTG1IP;MYO10;GOLGA2;RAB40C;FBXO27;UBE2I;PDCD6IP;DLGAP2;KIF13A;ARFGAP3;LAMP2;GGA2;ZDHHC6;STK38L;GOPC;MYO6;VPS13A;SEC23B;ABCC8;LYST;SLC9A3R1;SYNGR1;NRIP1;CASK;AP1G1;YWHAB;SNX8;SLC35A3;SYT5;SNX10
771	GO Biological Process	phosphorus metabolism	50	477	1091	17157	1	0.00034	Wee1;Pdxp;Rock2;Atr;Ptpn12;Tgfbr2;Ssh2;Camk1;Snrk;Epha1;Pank3;Nek2;Ppp1r15b;Ak3l1;Araf;Pcsk6;Mapk8;Lrrk1;Smad2;Map2k3;Map4k4;Ptk6;Prkca;Chka;Ppm1a;Stk38l;Ppp1r14b;Lmo7;Acad10;Pik3r1;Riok2;Atp6v1e1;Smad1;Pik3cb;Trib3;Prkacb;Nrp2;Ros1;Sbk1;Riok3;Atp6v1h;Ptpra;Cask;Mast2;Smad7;Rhebl1;Epha7;Plk4;Pdk1;Pdxk	WEE1;PDXP;ROCK2;ATR;PTPN12;TGFBR2;SSH2;CAMK1;SNRK;EPHA1;PANK3;NEK2;PPP1R15B;AK3L1;ARAF;PCSK6;MAPK8;LRRK1;SMAD2;MAP2K3;MAP4K4;PTK6;PRKCA;CHKA;PPM1A;STK38L;PPP1R14B;LMO7;ACAD10;PIK3R1;RIOK2;ATP6V1E1;SMAD1;PIK3CB;TRIB3;PRKACB;NRP2;ROS1;SBK1;RIOK3;ATP6V1H;PTPRA;CASK;MAST2;SMAD7;RHEBL1;EPHA7;PLK4;PDK1;PDXK
771	GO Biological Process	phosphate metabolism	50	477	1091	17157	1	0.00034	Wee1;Pdxp;Rock2;Atr;Ptpn12;Tgfbr2;Ssh2;Camk1;Snrk;Epha1;Pank3;Nek2;Ppp1r15b;Ak3l1;Araf;Pcsk6;Mapk8;Lrrk1;Smad2;Map2k3;Map4k4;Ptk6;Prkca;Chka;Ppm1a;Stk38l;Ppp1r14b;Lmo7;Acad10;Pik3r1;Riok2;Atp6v1e1;Smad1;Pik3cb;Trib3;Prkacb;Nrp2;Ros1;Sbk1;Riok3;Atp6v1h;Ptpra;Cask;Mast2;Smad7;Rhebl1;Epha7;Plk4;Pdk1;Pdxk	WEE1;PDXP;ROCK2;ATR;PTPN12;TGFBR2;SSH2;CAMK1;SNRK;EPHA1;PANK3;NEK2;PPP1R15B;AK3L1;ARAF;PCSK6;MAPK8;LRRK1;SMAD2;MAP2K3;MAP4K4;PTK6;PRKCA;CHKA;PPM1A;STK38L;PPP1R14B;LMO7;ACAD10;PIK3R1;RIOK2;ATP6V1E1;SMAD1;PIK3CB;TRIB3;PRKACB;NRP2;ROS1;SBK1;RIOK3;ATP6V1H;PTPRA;CASK;MAST2;SMAD7;RHEBL1;EPHA7;PLK4;PDK1;PDXK
771	GO Biological Process	positive regulation of transcription, DNA-dependent	13	477	158	17157	1	0.00048	Aym1;Ppara;Pparg;Senp2;Wwtr1;Tef;Ube2i;Smad2;Onecut2;Smad1;Psip1;Cask;Atf4	AYM1;PPARA;PPARG;SENP2;WWTR1;TEF;UBE2I;SMAD2;ONECUT2;SMAD1;PSIP1;CASK;ATF4
771	GO Biological Process	intracellular protein transport	30	477	564	17157	1	0.00055	Ywhag;Per2;Ppp1r3c;Ap1s2;Arf4;Mfap3l;Sec23a;Ywhaq;Pttg1ip;Golga2;Fbxo27;Ube2i;Pdcd6ip;Dlgap2;Lamp2;Gga2;Zdhhc6;Stk38l;Gopc;Vps13a;Sec23b;Slc9a3r1;Syngr1;Nrip1;Cask;Ap1g1;Ywhab;Snx8;Slc35a3;Snx10	YWHAG;PER2;PPP1R3C;AP1S2;ARF4;MFAP3L;SEC23A;YWHAQ;PTTG1IP;GOLGA2;FBXO27;UBE2I;PDCD6IP;DLGAP2;LAMP2;GGA2;ZDHHC6;STK38L;GOPC;VPS13A;SEC23B;SLC9A3R1;SYNGR1;NRIP1;CASK;AP1G1;YWHAB;SNX8;SLC35A3;SNX10
771	GO Biological Process	biopolymer modification	75	477	1858	17157	1	0.00058	Wee1;Fbxo36;Rock2;Atr;Ptpn12;Tgfbr2;B3gnt3;Tpst2;Senp2;Ssh2;Ankib1;Camk1;St3gal6;Dph5;Snrk;Usp2;Epha1;P4ha2;Nek2;Ppp1r15b;Galnt4;Araf;Pcsk6;Ihh;Ctsl;Mapk8;Lrrk1;Anapc11;Fbxo27;Ube2i;Smad2;Map2k3;1190005F20Rik;Cul2;Map4k4;Ptk6;Prkca;Lamp2;Zmpste24;Ppm1a;Stk38l;Ppp1r14b;Acad10;Pik3r1;Uchl1;Riok2;Smad1;Pik3cb;Trib3;Anapc5;Prkacb;Nrp2;Rabggta;Ros1;Sbk1;Fbxo9;Riok3;Rbx1;Opn3;Entpd5;Ptpra;Cask;Nedd4l;F…	WEE1;FBXO36;ROCK2;ATR;PTPN12;TGFBR2;B3GNT3;TPST2;SENP2;SSH2;ANKIB1;CAMK1;ST3GAL6;DPH5;SNRK;USP2;EPHA1;P4HA2;NEK2;PPP1R15B;GALNT4;ARAF;PCSK6;IHH;CTSL;MAPK8;LRRK1;ANAPC11;FBXO27;UBE2I;SMAD2;MAP2K3;1190005F20RIK;CUL2;MAP4K4;PTK6;PRKCA;LAMP2;ZMPSTE24;PPM1A;STK38L;PPP1R14B;ACAD10;PIK3R1;UCHL1;RIOK2;SMAD1;PIK3CB;TRIB3;ANAPC5;PRKACB;NRP2;RABGGTA;ROS1;SBK1;FBXO9;RIOK3;RBX1;OPN3;ENTPD5;PTPRA;CASK;NEDD4L;F…
771	KEGG Pathways	TGF-beta signaling pathway	9	477	85	17157	0.29	0.00058	Rock2;Tgfbr2;Id1;Tfdp1;Smad2;Comp;Smad1;Rbx1;Smad7	ROCK2;TGFBR2;ID1;TFDP1;SMAD2;COMP;SMAD1;RBX1;SMAD7
771	GO Biological Process	protein localization	40	477	843	17157	1	0.0007	Ywhag;Per2;Ppp1r3c;Ap1s2;Arf4;Mfap3l;Sec23a;Ywhaq;Clpx;Pttg1ip;Myo10;Golga2;Rab40c;Fbxo27;Ube2i;Map2k3;Pdcd6ip;Dlgap2;Kif13a;Arfgap3;Lamp2;Gga2;Zdhhc6;Stk38l;Gopc;Myo6;Vps13a;Sec23b;Abcc8;Lyst;Slc9a3r1;Syngr1;Nrip1;Cask;Ap1g1;Ywhab;Snx8;Slc35a3;Syt5;Snx10	YWHAG;PER2;PPP1R3C;AP1S2;ARF4;MFAP3L;SEC23A;YWHAQ;CLPX;PTTG1IP;MYO10;GOLGA2;RAB40C;FBXO27;UBE2I;MAP2K3;PDCD6IP;DLGAP2;KIF13A;ARFGAP3;LAMP2;GGA2;ZDHHC6;STK38L;GOPC;MYO6;VPS13A;SEC23B;ABCC8;LYST;SLC9A3R1;SYNGR1;NRIP1;CASK;AP1G1;YWHAB;SNX8;SLC35A3;SYT5;SNX10
771	GO Biological Process	circadian rhythm	8	477	70	17157	1	0.0007	Wee1;Per2;Npas2;Per3;Clock;Dbp;Opn3;Rora	WEE1;PER2;NPAS2;PER3;CLOCK;DBP;OPN3;RORA
771	GO Biological Process	positive regulation of transcription from RNA polymerase II promoter	11	477	126	17157	1	0.00078	Aym1;Ppara;Pparg;Wwtr1;Tef;Ube2i;Smad2;Onecut2;Smad1;Cask;Atf4	AYM1;PPARA;PPARG;WWTR1;TEF;UBE2I;SMAD2;ONECUT2;SMAD1;CASK;ATF4
771	KEGG Pathways	Circadian rhythm	4	477	16	17157	0.41	0.00082	Per2;Npas2;Per3;Clock	PER2;NPAS2;PER3;CLOCK
771	GO Biological Process	intracellular transport	39	477	835	17157	1	0.0011	Ywhag;Per2;Ppp1r3c;Ap1s2;Arf4;Mfap3l;Sec23a;Camk1;Ywhaq;Pttg1ip;Sec24d;Golga2;Dnahc8;Fbxo27;Ube2i;Pdcd6ip;Dlgap2;Kif13a;Lamp2;Gga2;Zdhhc6;Stk38l;Gopc;Myo6;Vps13a;Vamp8;Sec23b;Lyst;Kif5a;Slc9a3r1;Plp1;Syngr1;Nrip1;Cask;Ap1g1;Ywhab;Snx8;Slc35a3;Snx10	YWHAG;PER2;PPP1R3C;AP1S2;ARF4;MFAP3L;SEC23A;CAMK1;YWHAQ;PTTG1IP;SEC24D;GOLGA2;DNAHC8;FBXO27;UBE2I;PDCD6IP;DLGAP2;KIF13A;LAMP2;GGA2;ZDHHC6;STK38L;GOPC;MYO6;VPS13A;VAMP8;SEC23B;LYST;KIF5A;SLC9A3R1;PLP1;SYNGR1;NRIP1;CASK;AP1G1;YWHAB;SNX8;SLC35A3;SNX10
771	GO Biological Process	establishment of cellular localization	39	477	847	17157	1	0.0014	Ywhag;Per2;Ppp1r3c;Ap1s2;Arf4;Mfap3l;Sec23a;Camk1;Ywhaq;Pttg1ip;Sec24d;Golga2;Dnahc8;Fbxo27;Ube2i;Pdcd6ip;Dlgap2;Kif13a;Lamp2;Gga2;Zdhhc6;Stk38l;Gopc;Myo6;Vps13a;Vamp8;Sec23b;Lyst;Kif5a;Slc9a3r1;Plp1;Syngr1;Nrip1;Cask;Ap1g1;Ywhab;Snx8;Slc35a3;Snx10	YWHAG;PER2;PPP1R3C;AP1S2;ARF4;MFAP3L;SEC23A;CAMK1;YWHAQ;PTTG1IP;SEC24D;GOLGA2;DNAHC8;FBXO27;UBE2I;PDCD6IP;DLGAP2;KIF13A;LAMP2;GGA2;ZDHHC6;STK38L;GOPC;MYO6;VPS13A;VAMP8;SEC23B;LYST;KIF5A;SLC9A3R1;PLP1;SYNGR1;NRIP1;CASK;AP1G1;YWHAB;SNX8;SLC35A3;SNX10
771	GO Biological Process	protein targeting	21	477	364	17157	1	0.0014	Ywhag;Per2;Ppp1r3c;Mfap3l;Ywhaq;Pttg1ip;Golga2;Fbxo27;Ube2i;Dlgap2;Lamp2;Zdhhc6;Stk38l;Gopc;Vps13a;Slc9a3r1;Syngr1;Nrip1;Cask;Ywhab;Slc35a3	YWHAG;PER2;PPP1R3C;MFAP3L;YWHAQ;PTTG1IP;GOLGA2;FBXO27;UBE2I;DLGAP2;LAMP2;ZDHHC6;STK38L;GOPC;VPS13A;SLC9A3R1;SYNGR1;NRIP1;CASK;YWHAB;SLC35A3
771	GO Biological Process	sodium ion transport	11	477	135	17157	1	0.0014	Slc5a6;1700008P20Rik;Slc12a7;Slc23a1;Slc12a6;Slc44a1;Slc22a5;Slc9a3r1;Nedd4l;Trpv6;Scnn1b	SLC5A6;1700008P20RIK;SLC12A7;SLC23A1;SLC12A6;SLC44A1;SLC22A5;SLC9A3R1;NEDD4L;TRPV6;SCNN1B
771	GO Biological Process	transmembrane receptor protein tyrosine kinase signaling pathway	19	477	317	17157	1	0.0015	Ppara;Pparg;Ptpn12;Lrp4;Oprd1;Epha1;Gab1;Pcsk6;Rapgef1;Map4k4;Cad;Prkca;Nck2;Pik3r1;Nrp2;Hhip;Ptpra;Rnd3;Epha7	PPARA;PPARG;PTPN12;LRP4;OPRD1;EPHA1;GAB1;PCSK6;RAPGEF1;MAP4K4;CAD;PRKCA;NCK2;PIK3R1;NRP2;HHIP;PTPRA;RND3;EPHA7
771	GO Biological Process	cellular localization	39	477	853	17157	1	0.0016	Ywhag;Per2;Ppp1r3c;Ap1s2;Arf4;Mfap3l;Sec23a;Camk1;Ywhaq;Pttg1ip;Sec24d;Golga2;Dnahc8;Fbxo27;Ube2i;Pdcd6ip;Dlgap2;Kif13a;Lamp2;Gga2;Zdhhc6;Stk38l;Gopc;Myo6;Vps13a;Vamp8;Sec23b;Lyst;Kif5a;Slc9a3r1;Plp1;Syngr1;Nrip1;Cask;Ap1g1;Ywhab;Snx8;Slc35a3;Snx10	YWHAG;PER2;PPP1R3C;AP1S2;ARF4;MFAP3L;SEC23A;CAMK1;YWHAQ;PTTG1IP;SEC24D;GOLGA2;DNAHC8;FBXO27;UBE2I;PDCD6IP;DLGAP2;KIF13A;LAMP2;GGA2;ZDHHC6;STK38L;GOPC;MYO6;VPS13A;VAMP8;SEC23B;LYST;KIF5A;SLC9A3R1;PLP1;SYNGR1;NRIP1;CASK;AP1G1;YWHAB;SNX8;SLC35A3;SNX10
771	GO Biological Process	positive regulation of biological process	63	477	1565	17157	1	0.0018	Ndrg1;Aym1;Per2;Ppara;Gpam;Pparg;Tgfbr2;Cdc6;Senp2;Lrp4;Ceacam1;1700112C13Rik;Wwtr1;Psme3;Id1;Rnf141;Gab1;Tef;Araf;Tnfsf9;Mybl2;Ihh;Twsg1;Casp6;Mapk8;Ube2i;Smad2;Gpr132;Map2k3;Rapgef1;Pdcd6ip;Prnp;Adcy5;Kif13a;Onecut2;Map4k4;Bcas2;Prkca;Qk;Chka;Olfr73;Casp7;Ppp1r14b;Nrg4;Tox;Smad1;Psip1;Rsu1;Jtb;Foxe3;Pik3ap1;Plp1;Eps8l2;Pax4;Dido1;Cdkn2c;Cask;Atf4;Rnd3;Gja1;Plk4;Faf1;Glcci1	NDRG1;AYM1;PER2;PPARA;GPAM;PPARG;TGFBR2;CDC6;SENP2;LRP4;CEACAM1;1700112C13RIK;WWTR1;PSME3;ID1;RNF141;GAB1;TEF;ARAF;TNFSF9;MYBL2;IHH;TWSG1;CASP6;MAPK8;UBE2I;SMAD2;GPR132;MAP2K3;RAPGEF1;PDCD6IP;PRNP;ADCY5;KIF13A;ONECUT2;MAP4K4;BCAS2;PRKCA;QK;CHKA;OLFR73;CASP7;PPP1R14B;NRG4;TOX;SMAD1;PSIP1;RSU1;JTB;FOXE3;PIK3AP1;PLP1;EPS8L2;PAX4;DIDO1;CDKN2C;CASK;ATF4;RND3;GJA1;PLK4;FAF1;GLCCI1
771	GO Biological Process	embryonic development (sensu Metazoa)	38	477	830	17157	1	0.0018	Nfic;Map3k7ip2;Pparg;Atr;Lrp4;Ceacam1;Epha1;Pcsk6;Mybl2;Twsg1;Crkl;Nfia;Tfdp1;H2afz;Smad2;Meox2;Rapgef1;Sufu;Map4k4;Qk;Fndc4;Lmo7;Rpl24;Smad1;Pik3cb;Jarid2;Wnt5b;Tle1;Lamc1;Hhip;Siae;Fancd2;Ap1g1;Atf4;Gja1;Epha7;Tfam;Tle3	NFIC;MAP3K7IP2;PPARG;ATR;LRP4;CEACAM1;EPHA1;PCSK6;MYBL2;TWSG1;CRKL;NFIA;TFDP1;H2AFZ;SMAD2;MEOX2;RAPGEF1;SUFU;MAP4K4;QK;FNDC4;LMO7;RPL24;SMAD1;PIK3CB;JARID2;WNT5B;TLE1;LAMC1;HHIP;SIAE;FANCD2;AP1G1;ATF4;GJA1;EPHA7;TFAM;TLE3
771	GO Biological Process	embryonic development	48	477	1120	17157	1	0.0019	Nfic;Map3k7ip2;Pparg;Atr;Lrp4;Ceacam1;Epha1;Nnat;Pcsk6;Mybl2;Ihh;Twsg1;Crkl;Nfia;Tfdp1;H2afz;Smad2;Meox2;Rapgef1;Sufu;Mrpl11;Map4k4;Tor1b;Qk;Fndc4;Lmo7;Col8a1;Rpl24;Smad1;Pik3cb;Jarid2;Wnt5b;Prkacb;Tle1;Mrpl28;Lamc1;Hhip;Siae;Dido1;Fancd2;Ap1g1;Pbx1;Atf4;Wnt9a;Gja1;Epha7;Tfam;Tle3	NFIC;MAP3K7IP2;PPARG;ATR;LRP4;CEACAM1;EPHA1;NNAT;PCSK6;MYBL2;IHH;TWSG1;CRKL;NFIA;TFDP1;H2AFZ;SMAD2;MEOX2;RAPGEF1;SUFU;MRPL11;MAP4K4;TOR1B;QK;FNDC4;LMO7;COL8A1;RPL24;SMAD1;PIK3CB;JARID2;WNT5B;PRKACB;TLE1;MRPL28;LAMC1;HHIP;SIAE;DIDO1;FANCD2;AP1G1;PBX1;ATF4;WNT9A;GJA1;EPHA7;TFAM;TLE3
771	GO Biological Process	response to osmotic stress	6	477	48	17157	1	0.002	Gab1;Mapk8;Vac14;Map2k3;Hspa4l;Sumo3	GAB1;MAPK8;VAC14;MAP2K3;HSPA4L;SUMO3
771	GO Biological Process	enzyme linked receptor protein signaling pathway	26	477	524	17157	1	0.0033	Ppara;Pparg;Ptpn12;Tgfbr2;Senp2;Lrp4;Oprd1;Epha1;Gab1;Pcsk6;Twsg1;Smad2;Rapgef1;Map4k4;Cad;Prkca;Nck2;Pik3r1;Smad1;Nrp2;Hhip;Eps8l2;Ptpra;Smad7;Rnd3;Epha7	PPARA;PPARG;PTPN12;TGFBR2;SENP2;LRP4;OPRD1;EPHA1;GAB1;PCSK6;TWSG1;SMAD2;RAPGEF1;MAP4K4;CAD;PRKCA;NCK2;PIK3R1;SMAD1;NRP2;HHIP;EPS8L2;PTPRA;SMAD7;RND3;EPHA7
771	GO Biological Process	embryonic development (sensu Vertebrata)	34	477	750	17157	1	0.0036	Nfic;Map3k7ip2;Atr;Lrp4;Ceacam1;Epha1;Pcsk6;Mybl2;Twsg1;Crkl;Nfia;Tfdp1;H2afz;Meox2;Rapgef1;Sufu;Map4k4;Qk;Fndc4;Lmo7;Rpl24;Smad1;Pik3cb;Jarid2;Wnt5b;Tle1;Hhip;Siae;Fancd2;Ap1g1;Atf4;Epha7;Tfam;Tle3	NFIC;MAP3K7IP2;ATR;LRP4;CEACAM1;EPHA1;PCSK6;MYBL2;TWSG1;CRKL;NFIA;TFDP1;H2AFZ;MEOX2;RAPGEF1;SUFU;MAP4K4;QK;FNDC4;LMO7;RPL24;SMAD1;PIK3CB;JARID2;WNT5B;TLE1;HHIP;SIAE;FANCD2;AP1G1;ATF4;EPHA7;TFAM;TLE3
771	GO Biological Process	monovalent inorganic cation transport	19	477	343	17157	1	0.0036	Slc5a6;Oprd1;1700008P20Rik;Cngb3;Abcb1a;Slc12a7;Kcnq2;Slc23a1;Slc12a6;Slc44a1;Abcc8;Atp6v1e1;Slc22a5;Slc9a3r1;Atp6v1h;Nedd4l;Trpv6;Atp6v1g1;Scnn1b	SLC5A6;OPRD1;1700008P20RIK;CNGB3;ABCB1A;SLC12A7;KCNQ2;SLC23A1;SLC12A6;SLC44A1;ABCC8;ATP6V1E1;SLC22A5;SLC9A3R1;ATP6V1H;NEDD4L;TRPV6;ATP6V1G1;SCNN1B
771	GO Biological Process	positive regulation of transcription	14	477	221	17157	1	0.0036	Aym1;Ppara;Pparg;Senp2;Wwtr1;Rnf141;Tef;Ube2i;Smad2;Onecut2;Smad1;Psip1;Cask;Atf4	AYM1;PPARA;PPARG;SENP2;WWTR1;RNF141;TEF;UBE2I;SMAD2;ONECUT2;SMAD1;PSIP1;CASK;ATF4
771	GO Biological Process	peptidyl-amino acid modification	15	477	246	17157	1	0.0038	Rock2;Tgfbr2;Tpst2;Dph5;Snrk;Epha1;P4ha2;Nek2;Mapk8;Lrrk1;Map4k4;Prkca;Nrp2;Ros1;Epha7	ROCK2;TGFBR2;TPST2;DPH5;SNRK;EPHA1;P4HA2;NEK2;MAPK8;LRRK1;MAP4K4;PRKCA;NRP2;ROS1;EPHA7
771	GO Biological Process	positive regulation of nucleobase, nucleoside, nucleotide and nucleic acid metabolism	14	477	223	17157	1	0.0039	Aym1;Ppara;Pparg;Senp2;Wwtr1;Rnf141;Tef;Ube2i;Smad2;Onecut2;Smad1;Psip1;Cask;Atf4	AYM1;PPARA;PPARG;SENP2;WWTR1;RNF141;TEF;UBE2I;SMAD2;ONECUT2;SMAD1;PSIP1;CASK;ATF4
771	KEGG Pathways	Hedgehog signaling pathway	6	477	56	17157	1	0.0045	Ihh;Sufu;Wnt5b;Prkacb;Hhip;Wnt9a	IHH;SUFU;WNT5B;PRKACB;HHIP;WNT9A
771	GO Biological Process	phosphatidylcholine biosynthesis	3	477	13	17157	1	0.005	Pcyt1a;Chka;Fabp5	PCYT1A;CHKA;FABP5
